# Supplementary material for: Salmonella enterica Serovar Typhimurium Isolates from Wild Birds in the United States Represent Distinct Lineages Defined by Bird Type
Source: Appl Environ Microbiol. 2022 Mar 22;88(6):e01979-21. doi: 10.1128/aem.01979-21 (PMC8939312; doi:10.1128/aem.01979-21)
Supplement: Supplemental file 4 — Data Set S3. Download aem.01979-21-s0004.xlsx, XLSX file, 0.2 MB [file aem.01979-21-s0004.xlsx]

## Sheet: AMR profile
Dataset S3. In silico antimicrobial resistance profile of the 131 Salmonella Typhimurium isolates from wild birds collected during 1978-2019 in 30 U.S. states
	aminoglycoside			beta-lactam										tetracycline		phenicol	fluoroquinolone		polymyxin	folate pathway antagonist		macrolide	Antibiotic efflux pump promoter	Antibiotic efflux pump						Dark green: Presence of specific antimicrobial resistance gene
Isolate	amikacin	tobramycin	gentamicin	cefepime	cefoxitin	ampicillin	ampicillin+clavulanic acid	cefotaxime	imipenem	ertapenem	ceftazidime	temocillin	meropenem	tigecycline	tetracycline	chloramphenicol	ciprofloxacin	nalidixic acid	colistin	sulfamethoxazole	trimethoprim	azithromycin								Light green: Absence of specific antimicrobial resistance gene
PSU-2718	aac(6')-Iaa	aac(6')-Iaa																					golS	mdsA	mdsB	mdsC	mdtK	sdiA
PSU-2722	aac(6')-Iaa	aac(6')-Iaa																					golS	mdsA	mdsB	mdsC	mdtK	sdiA
PSU-2724	aac(6')-Iaa	aac(6')-Iaa																					golS	mdsA	mdsB	mdsC	mdtK	sdiA
PSU-2728	aac(6')-Iaa	aac(6')-Iaa																					golS	mdsA	mdsB	mdsC	mdtK	sdiA
PSU-2729	aac(6')-Iaa	aac(6')-Iaa																					golS	mdsA	mdsB	mdsC	mdtK	sdiA
PSU-2734	aac(6')-Iaa	aac(6')-Iaa																					golS	mdsA	mdsB	mdsC	mdtK	sdiA
PSU-2804	aac(6')-Iaa	aac(6')-Iaa																					golS	mdsA	mdsB	mdsC	mdtK	sdiA
PSU-2805	aac(6')-Iaa	aac(6')-Iaa																					golS	mdsA	mdsB	mdsC	mdtK	sdiA
PSU-2806	aac(6')-Iaa	aac(6')-Iaa																					golS	mdsA	mdsB	mdsC	mdtK	sdiA
PSU-2807	aac(6')-Iaa	aac(6')-Iaa																					golS	mdsA	mdsB	mdsC	mdtK	sdiA
PSU-2811	aac(6')-Iaa	aac(6')-Iaa																					golS	mdsA	mdsB	mdsC	mdtK	sdiA
PSU-2812	aac(6')-Iaa	aac(6')-Iaa																					golS	mdsA	mdsB	mdsC	mdtK	sdiA
PSU-2813	aac(6')-Iaa	aac(6')-Iaa																					golS	mdsA	mdsB	mdsC	mdtK	sdiA
PSU-2814	aac(6')-Iaa	aac(6')-Iaa																					golS	mdsA	mdsB	mdsC	mdtK	sdiA
PSU-2815	aac(6')-Iaa	aac(6')-Iaa																					golS	mdsA	mdsB	mdsC	mdtK	sdiA
PSU-2816	aac(6')-Iaa	aac(6')-Iaa																					golS	mdsA	mdsB	mdsC	mdtK	sdiA
PSU-2817	aac(6')-Iaa	aac(6')-Iaa																					golS	mdsA	mdsB	mdsC	mdtK	sdiA
PSU-2818	aac(6')-Iaa	aac(6')-Iaa																					golS	mdsA	mdsB	mdsC	mdtK	sdiA
PSU-2819	aac(6')-Iaa	aac(6')-Iaa																					golS	mdsA	mdsB	mdsC	mdtK	sdiA
PSU-2820	aac(6')-Iaa	aac(6')-Iaa																					golS	mdsA	mdsB	mdsC	mdtK	sdiA
PSU-2821	aac(6')-Iaa	aac(6')-Iaa																					golS	mdsA	mdsB	mdsC	mdtK	sdiA
PSU-2822	aac(6')-Iaa	aac(6')-Iaa																					golS	mdsA	mdsB	mdsC	mdtK	sdiA
PSU-2823	aac(6')-Iaa	aac(6')-Iaa																					golS	mdsA	mdsB	mdsC	mdtK	sdiA
PSU-2824	aac(6')-Iaa	aac(6')-Iaa																					golS	mdsA	mdsB	mdsC	mdtK	sdiA
PSU-2825	aac(6')-Iaa	aac(6')-Iaa																					golS	mdsA	mdsB	mdsC	mdtK	sdiA
PSU-2826	aac(6')-Iaa	aac(6')-Iaa																					golS	mdsA	mdsB	mdsC	mdtK	sdiA
PSU-2828	aac(6')-Iaa	aac(6')-Iaa																					golS	mdsA	mdsB	mdsC	mdtK	sdiA
PSU-2829	aac(6')-Iaa	aac(6')-Iaa																					golS	mdsA	mdsB	mdsC	mdtK	sdiA
PSU-2831	aac(6')-Iaa	aac(6')-Iaa																					golS	mdsA	mdsB	mdsC	mdtK	sdiA
PSU-2832	aac(6')-Iaa	aac(6')-Iaa																					golS	mdsA	mdsB	mdsC	mdtK	sdiA
PSU-2833	aac(6')-Iaa	aac(6')-Iaa																					golS	mdsA	mdsB	mdsC	mdtK	sdiA
PSU-2834	aac(6')-Iaa	aac(6')-Iaa																					golS	mdsA	mdsB	mdsC	mdtK	sdiA
PSU-2835	aac(6')-Iaa	aac(6')-Iaa																					golS	mdsA	mdsB	mdsC	mdtK	sdiA
PSU-2836	aac(6')-Iaa	aac(6')-Iaa																					golS	mdsA	mdsB	mdsC	mdtK	sdiA
PSU-2837	aac(6')-Iaa	aac(6')-Iaa																					golS	mdsA	mdsB	mdsC	mdtK	sdiA
PSU-2838	aac(6')-Iaa	aac(6')-Iaa																					golS	mdsA	mdsB	mdsC	mdtK	sdiA
PSU-2839	aac(6')-Iaa	aac(6')-Iaa																					golS	mdsA	mdsB	mdsC	mdtK	sdiA
PSU-2840	aac(6')-Iaa	aac(6')-Iaa																					golS	mdsA	mdsB	mdsC	mdtK	sdiA
PSU-2841	aac(6')-Iaa	aac(6')-Iaa																					golS	mdsA	mdsB	mdsC	mdtK	sdiA
PSU-2842	aac(6')-Iaa	aac(6')-Iaa																					golS	mdsA	mdsB	mdsC	mdtK	sdiA
PSU-2843	aac(6')-Iaa	aac(6')-Iaa																					golS	mdsA	mdsB	mdsC	mdtK	sdiA
PSU-2844	aac(6')-Iaa	aac(6')-Iaa																					golS	mdsA	mdsB	mdsC	mdtK	sdiA
PSU-2845	aac(6')-Iaa	aac(6')-Iaa																					golS	mdsA	mdsB	mdsC	mdtK	sdiA
PSU-2846	aac(6')-Iaa	aac(6')-Iaa																					golS	mdsA	mdsB	mdsC	mdtK	sdiA
PSU-2847	aac(6')-Iaa	aac(6')-Iaa																					golS	mdsA	mdsB	mdsC	mdtK	sdiA
PSU-2849	aac(6')-Iaa	aac(6')-Iaa																					golS	mdsA	mdsB	mdsC	mdtK	sdiA
PSU-2851	aac(6')-Iaa	aac(6')-Iaa																					golS	mdsA	mdsB	mdsC	mdtK	sdiA
PSU-2852	aac(6')-Iaa	aac(6')-Iaa																					golS	mdsA	mdsB	mdsC	mdtK	sdiA
PSU-2853	aac(6')-Iaa	aac(6')-Iaa																					golS	mdsA	mdsB	mdsC	mdtK	sdiA
PSU-2854	aac(6')-Iaa	aac(6')-Iaa																					golS	mdsA	mdsB	mdsC	mdtK	sdiA
PSU-2855	aac(6')-Iaa	aac(6')-Iaa																					golS	mdsA	mdsB	mdsC	mdtK	sdiA
PSU-2856	aac(6')-Iaa	aac(6')-Iaa																					golS	mdsA	mdsB	mdsC	mdtK	sdiA
PSU-2857	aac(6')-Iaa	aac(6')-Iaa																					golS	mdsA	mdsB	mdsC	mdtK	sdiA
PSU-2858	aac(6')-Iaa	aac(6')-Iaa																					golS	mdsA	mdsB	mdsC	mdtK	sdiA
PSU-2859	aac(6')-Iaa	aac(6')-Iaa																					golS	mdsA	mdsB	mdsC	mdtK	sdiA
PSU-2860	aac(6')-Iaa	aac(6')-Iaa																					golS	mdsA	mdsB	mdsC	mdtK	sdiA
PSU-2861	aac(6')-Iaa	aac(6')-Iaa																					golS	mdsA	mdsB	mdsC	mdtK	sdiA
PSU-2862	aac(6')-Iaa	aac(6')-Iaa																					golS	mdsA	mdsB	mdsC	mdtK	sdiA
PSU-2863	aac(6')-Iaa	aac(6')-Iaa																					golS	mdsA	mdsB	mdsC	mdtK	sdiA
PSU-2864	aac(6')-Iaa	aac(6')-Iaa																					golS	mdsA	mdsB	mdsC	mdtK	sdiA
PSU-2966																							golS	mdsA	mdsB	mdsC	mdtK	sdiA
PSU-3168	aac(6')-Iaa	aac(6')-Iaa																					golS	mdsA	mdsB	mdsC	mdtK	sdiA
PSU-3169	aac(6')-Iaa	aac(6')-Iaa																					golS	mdsA	mdsB	mdsC	mdtK	sdiA
PSU-3174	aac(6')-Iaa	aac(6')-Iaa																					golS	mdsA	mdsB	mdsC	mdtK	sdiA
PSU-3186	aac(6')-Iaa	aac(6')-Iaa																					golS	mdsA	mdsB	mdsC	mdtK	sdiA
PSU-3187	aac(6')-Iaa	aac(6')-Iaa																					golS	mdsA	mdsB	mdsC	mdtK	sdiA
PSU-3188	aac(6')-Iaa	aac(6')-Iaa																					golS	mdsA	mdsB	mdsC	mdtK	sdiA
PSU-3204	aac(6')-Iaa	aac(6')-Iaa																					golS	mdsA	mdsB	mdsC	mdtK	sdiA
PSU-3232	aac(6')-Iaa	aac(6')-Iaa																					golS	mdsA	mdsB	mdsC	mdtK	sdiA
PSU-3233	aac(6')-Iaa	aac(6')-Iaa																					golS	mdsA	mdsB	mdsC	mdtK	sdiA
PSU-3234	aac(6')-Iaa	aac(6')-Iaa																					golS	mdsA	mdsB	mdsC	mdtK	sdiA
PSU-3235	aac(6')-Iaa	aac(6')-Iaa																					golS	mdsA	mdsB	mdsC	mdtK	sdiA
PSU-3236	aac(6')-Iaa	aac(6')-Iaa																					golS	mdsA	mdsB	mdsC	mdtK	sdiA
PSU-3252	aac(6')-Iaa	aac(6')-Iaa																					golS	mdsA	mdsB	mdsC	mdtK	sdiA
PSU-3253	aac(6')-Iaa	aac(6')-Iaa																					golS	mdsA	mdsB	mdsC	mdtK	sdiA
PSU-3257	aac(6')-Iaa	aac(6')-Iaa																					golS	mdsA	mdsB	mdsC	mdtK	sdiA
PSU-3336	aac(6')-Iaa	aac(6')-Iaa																					golS	mdsA	mdsB	mdsC	mdtK	sdiA
PSU-3337	aac(6')-Iaa	aac(6')-Iaa																					golS	mdsA	mdsB	mdsC	mdtK	sdiA
PSU-3338	aac(6')-Iaa	aac(6')-Iaa																					golS	mdsA	mdsB	mdsC	mdtK	sdiA
PSU-3339	aac(6')-Iaa	aac(6')-Iaa																					golS	mdsA	mdsB	mdsC	mdtK	sdiA
PSU-3340	aac(6')-Iaa	aac(6')-Iaa																					golS	mdsA	mdsB	mdsC	mdtK	sdiA
PSU-3341	aac(6')-Iaa	aac(6')-Iaa																					golS	mdsA	mdsB	mdsC	mdtK	sdiA
PSU-3342	aac(6')-Iaa	aac(6')-Iaa																					golS	mdsA	mdsB	mdsC	mdtK	sdiA
PSU-3344	aac(6')-Iaa	aac(6')-Iaa																					golS	mdsA	mdsB	mdsC	mdtK	sdiA
PSU-3345	aac(6')-Iaa	aac(6')-Iaa																					golS	mdsA	mdsB	mdsC	mdtK	sdiA
PSU-3346	aac(6')-Iaa	aac(6')-Iaa																					golS	mdsA	mdsB	mdsC	mdtK	sdiA
PSU-3348	aac(6')-Iaa	aac(6')-Iaa																					golS	mdsA	mdsB	mdsC	mdtK	sdiA
PSU-3350	aac(6')-Iaa	aac(6')-Iaa																					golS	mdsA	mdsB	mdsC	mdtK	sdiA
PSU-3352	aac(6')-Iaa	aac(6')-Iaa																					golS	mdsA	mdsB	mdsC	mdtK	sdiA
PSU-3353	aac(6')-Iaa	aac(6')-Iaa																					golS	mdsA	mdsB	mdsC	mdtK	sdiA
PSU-3354	aac(6')-Iaa	aac(6')-Iaa																					golS	mdsA	mdsB	mdsC	mdtK	sdiA
PSU-3356	aac(6')-Iaa	aac(6')-Iaa																					golS	mdsA	mdsB	mdsC	mdtK	sdiA
PSU-3357	aac(6')-Iaa	aac(6')-Iaa																					golS	mdsA	mdsB	mdsC	mdtK	sdiA
PSU-3358	aac(6')-Iaa	aac(6')-Iaa																					golS	mdsA	mdsB	mdsC	mdtK	sdiA
PSU-3359	aac(6')-Iaa	aac(6')-Iaa																					golS	mdsA	mdsB	mdsC	mdtK	sdiA
PSU-3360	aac(6')-Iaa	aac(6')-Iaa																					golS	mdsA	mdsB	mdsC	mdtK	sdiA
PSU-3361	aac(6')-Iaa	aac(6')-Iaa																					golS	mdsA	mdsB	mdsC	mdtK	sdiA
PSU-3363	aac(6')-Iaa	aac(6')-Iaa																					golS	mdsA	mdsB	mdsC	mdtK	sdiA
PSU-3364	aac(6')-Iaa	aac(6')-Iaa																					golS	mdsA	mdsB	mdsC	mdtK	sdiA
PSU-3365	aac(6')-Iaa	aac(6')-Iaa																					golS	mdsA	mdsB	mdsC	mdtK	sdiA
PSU-3366	aac(6')-Iaa	aac(6')-Iaa																					golS	mdsA	mdsB	mdsC	mdtK	sdiA
PSU-3367	aac(6')-Iaa	aac(6')-Iaa																					golS	mdsA	mdsB	mdsC	mdtK	sdiA
PSU-3368	aac(6')-Iaa	aac(6')-Iaa																					golS	mdsA	mdsB	mdsC	mdtK	sdiA
PSU-3369	aac(6')-Iaa	aac(6')-Iaa																					golS	mdsA	mdsB	mdsC	mdtK	sdiA
PSU-3370	aac(6')-Iaa	aac(6')-Iaa																					golS	mdsA	mdsB	mdsC	mdtK	sdiA
PSU-3372	aac(6')-Iaa	aac(6')-Iaa																					golS	mdsA	mdsB	mdsC	mdtK	sdiA
PSU-3374	aac(6')-Iaa	aac(6')-Iaa																					golS	mdsA	mdsB	mdsC	mdtK	sdiA
PSU-3375	aac(6')-Iaa	aac(6')-Iaa																					golS	mdsA	mdsB	mdsC	mdtK	sdiA
PSU-3376	aac(6')-Iaa	aac(6')-Iaa																					golS	mdsA	mdsB	mdsC	mdtK	sdiA
PSU-3377	aac(6')-Iaa	aac(6')-Iaa																					golS	mdsA	mdsB	mdsC	mdtK	sdiA
PSU-3378	aac(6')-Iaa	aac(6')-Iaa																					golS	mdsA	mdsB	mdsC	mdtK	sdiA
PSU-3379	aac(6')-Iaa	aac(6')-Iaa																					golS	mdsA	mdsB	mdsC	mdtK	sdiA
PSU-3380	aac(6')-Iaa	aac(6')-Iaa																					golS	mdsA	mdsB	mdsC	mdtK	sdiA
PSU-3381	aac(6')-Iaa	aac(6')-Iaa																					golS	mdsA	mdsB	mdsC	mdtK	sdiA
PSU-3382	aac(6')-Iaa	aac(6')-Iaa																					golS	mdsA	mdsB	mdsC	mdtK	sdiA
PSU-3386	aac(6')-Iaa	aac(6')-Iaa																					golS	mdsA	mdsB	mdsC	mdtK	sdiA
PSU-3387	aac(6')-Iaa	aac(6')-Iaa																					golS	mdsA	mdsB	mdsC	mdtK	sdiA
PSU-3388	aac(6')-Iaa	aac(6')-Iaa																					golS	mdsA	mdsB	mdsC	mdtK	sdiA
PSU-3389	aac(6')-Iaa	aac(6')-Iaa																					golS	mdsA	mdsB	mdsC	mdtK	sdiA
PSU-3391	aac(6')-Iaa	aac(6')-Iaa																					golS	mdsA	mdsB	mdsC	mdtK	sdiA
PSU-3392	aac(6')-Iaa	aac(6')-Iaa																					golS	mdsA	mdsB	mdsC	mdtK	sdiA
PSU-3393	aac(6')-Iaa	aac(6')-Iaa																					golS	mdsA	mdsB	mdsC	mdtK	sdiA
PSU-3394	aac(6')-Iaa	aac(6')-Iaa																					golS	mdsA	mdsB	mdsC	mdtK	sdiA
PSU-3395	aac(6')-Iaa	aac(6')-Iaa																					golS	mdsA	mdsB	mdsC	mdtK	sdiA
PSU-3397	aac(6')-Iaa	aac(6')-Iaa																					golS	mdsA	mdsB	mdsC	mdtK	sdiA
PSU-3401	aac(6')-Iaa	aac(6')-Iaa																					golS	mdsA	mdsB	mdsC	mdtK	sdiA
PSU-3402	aac(6')-Iaa	aac(6')-Iaa																					golS	mdsA	mdsB	mdsC	mdtK	sdiA
PSU-3404	aac(6')-Iaa	aac(6')-Iaa																					golS	mdsA	mdsB	mdsC	mdtK	sdiA
PSU-3405	aac(6')-Iaa	aac(6')-Iaa																					golS	mdsA	mdsB	mdsC	mdtK	sdiA
PSU-3406	aac(6')-Iaa	aac(6')-Iaa																					golS	mdsA	mdsB	mdsC	mdtK	sdiA
PSU-3407	aac(6')-Iaa	aac(6')-Iaa																					golS	mdsA	mdsB	mdsC	mdtK	sdiA

## Sheet: Virulence profile
Dataset S3. In silico virulence profile of the 131 Salmonella Typhimurium isolates from wild bird collected during 1978-2019 in 30 U.S. states
VFclass	Virulence factors	Related genes	PSU-2718	PSU-2722	PSU-2724	PSU-2728	PSU-2729	PSU-2734	PSU-2804	PSU-2805	PSU-2806	PSU-2807	PSU-2811	PSU-2812	PSU-2813	PSU-2814	PSU-2815	PSU-2816	PSU-2817	PSU-2818	PSU-2819	PSU-2820	PSU-2821	PSU-2822	PSU-2823	PSU-2824	PSU-2825	PSU-2826	PSU-2828	PSU-2829	PSU-2831	PSU-2832	PSU-2833	PSU-2834	PSU-2835	PSU-2836	PSU-2837	PSU-2838	PSU-2839	PSU-2840	PSU-2841	PSU-2842	PSU-2843	PSU-2844	PSU-2845	PSU-2846	PSU-2847	PSU-2849	PSU-2851
Capsule	Vi antigen	tviA	-	-	-	-	-	-	-	-	-	-	-	-	-	-	-	-	-	-	-	-	-	-	-	-	-	-	-	-	-	-	-	-	-	-	-	-	-	-	-	-	-	-	-	-	-	-	-
		tviB	-	-	-	-	-	-	-	-	-	-	-	-	-	-	-	-	-	-	-	-	-	-	-	-	-	-	-	-	-	-	-	-	-	-	-	-	-	-	-	-	-	-	-	-	-	-	-
		tviC	-	-	-	-	-	-	-	-	-	-	-	-	-	-	-	-	-	-	-	-	-	-	-	-	-	-	-	-	-	-	-	-	-	-	-	-	-	-	-	-	-	-	-	-	-	-	-
		tviD	-	-	-	-	-	-	-	-	-	-	-	-	-	-	-	-	-	-	-	-	-	-	-	-	-	-	-	-	-	-	-	-	-	-	-	-	-	-	-	-	-	-	-	-	-	-	-
		tviE	-	-	-	-	-	-	-	-	-	-	-	-	-	-	-	-	-	-	-	-	-	-	-	-	-	-	-	-	-	-	-	-	-	-	-	-	-	-	-	-	-	-	-	-	-	-	-
		vexA	-	-	-	-	-	-	-	-	-	-	-	-	-	-	-	-	-	-	-	-	-	-	-	-	-	-	-	-	-	-	-	-	-	-	-	-	-	-	-	-	-	-	-	-	-	-	-
		vexB	-	-	-	-	-	-	-	-	-	-	-	-	-	-	-	-	-	-	-	-	-	-	-	-	-	-	-	-	-	-	-	-	-	-	-	-	-	-	-	-	-	-	-	-	-	-	-
		vexC	-	-	-	-	-	-	-	-	-	-	-	-	-	-	-	-	-	-	-	-	-	-	-	-	-	-	-	-	-	-	-	-	-	-	-	-	-	-	-	-	-	-	-	-	-	-	-
		vexD	-	-	-	-	-	-	-	-	-	-	-	-	-	-	-	-	-	-	-	-	-	-	-	-	-	-	-	-	-	-	-	-	-	-	-	-	-	-	-	-	-	-	-	-	-	-	-
		vexE	-	-	-	-	-	-	-	-	-	-	-	-	-	-	-	-	-	-	-	-	-	-	-	-	-	-	-	-	-	-	-	-	-	-	-	-	-	-	-	-	-	-	-	-	-	-	-
Fimbrial adherence determinants	Agf/Csg	csgA	orf02319	orf01380	orf03584	orf02435	orf03105	orf03738	orf04108	orf04118	orf03193	orf03880	orf02955	orf03955	orf03953	orf04129	orf04028	orf03991	orf03090	orf03856	orf04068	orf00011	orf03309	orf02621	orf03935	orf03197	orf03977	orf03288	orf03308	orf03258	orf03420	orf04125	orf00011	orf03853	orf02505	orf03911	orf03629	orf02754	orf02432	orf03087	orf03174	orf00011	orf00011	orf00002	orf00011	orf00513	orf03999	orf04104	orf00446
		csgB	orf02320	-	orf03583	orf02434	orf03104	orf03739	orf04109	orf04119	orf03192	orf03881	orf02956	orf03954	orf03952	orf04130	orf04029	orf03992	orf03089	orf03855	orf04069	orf00010	orf03308	orf02620	orf03934	orf03198	orf03976	orf03287	orf03307	orf03257	orf03419	orf04124	orf00010	orf03852	orf02506	orf03910	orf03628	orf02755	orf02433	orf03086	-	orf00010	orf00010	orf00001	orf00010	orf00514	orf04000	orf04103	orf00447
		csgC	orf02318	-	orf03585	-	orf03106	orf03737	orf04107	orf04117	orf03194	orf03879	orf02954	orf03956	orf03954	orf04128	orf04027	orf03990	orf03091	orf03857	orf04067	orf00012	orf03310	orf02622	orf03936	orf03196	orf03978	orf03289	orf03309	orf03259	orf03421	orf04126	orf00012	orf03854	orf02504	orf03912	orf03630	orf02753	-	orf03088	-	orf00012	orf00012	orf00003	orf00012	orf00512	orf03998	orf04105	orf00445
		csgD	orf02144	-	orf04759	orf02433	orf03102	orf03740	orf04110	orf04120	orf03191	orf03882	orf02957	orf03953	orf03951	orf04131	orf04030	orf03993	orf03088	orf03854	orf04070	orf00009	orf03307	orf02619	orf03629	orf03199	orf03975	orf03286	orf03306	orf03256	orf03418	orf04123	orf00009	orf03675	orf02507	orf03909	orf04795	orf04758	orf02434	orf03085	orf03177	orf00009	orf00009	orf04913	orf00009	orf04888	orf04001	orf04102	orf00449
		csgE	orf02145	orf01899	orf04758	orf02432	orf03101	orf03741	orf04111	orf04121	orf03190	orf03883	orf02958	orf03952	orf03950	orf04132	orf04031	orf03994	orf03087	orf03853	orf04071	orf00008	orf03306	orf02618	orf03630	orf03200	orf03974	orf03285	orf03305	orf03255	orf03417	orf04122	orf00008	orf03676	orf02508	orf03908	orf04794	orf04759	orf02435	orf03084	orf03178	orf00008	orf00008	orf04912	orf00008	orf04889	orf04002	orf04101	orf00450
		csgF	orf02146	orf01898	orf04757	orf02431	orf03100	orf03742	orf04112	orf04122	orf03189	orf03884	orf02959	orf03951	orf03949	orf04133	orf04032	orf03995	orf03086	orf03852	orf04072	orf00007	orf03305	orf02617	orf03631	orf03201	orf03973	orf03284	orf03304	orf03254	orf03416	orf04121	orf00007	orf03677	orf02509	orf03907	orf04793	orf04760	orf02436	orf03083	orf03179	orf00007	orf00007	orf04911	orf00007	orf04890	orf04003	orf04100	orf00451
		csgG	orf02147	orf01897	orf04756	orf02430	orf03099	orf03743	orf04113	orf04123	orf03188	orf03885	orf02960	orf03950	orf03948	orf04134	orf04033	orf03996	orf03085	orf03851	orf04073	orf00006	orf03304	orf02616	orf03632	orf03202	orf03972	orf03283	orf03303	orf03253	orf03415	orf04120	orf00006	orf03678	orf02510	orf03906	orf04792	orf04761	orf02437	orf03082	orf03180	orf00006	orf00006	orf04910	orf00006	orf04891	orf04004	orf04099	orf00452
	Bcf	bcfA	orf04587	orf03640	orf01695	orf04551	orf02602	orf01323	orf01924	orf02278	orf02640	orf02237	orf01847	orf02339	orf02518	orf01748	orf02335	orf02220	orf01047	orf02208	orf02559	orf01335	orf02054	orf01836	orf01323	orf01752	orf02053	orf02469	orf02054	orf02301	orf01650	orf01400	orf02041	orf02197	orf04135	orf01335	orf04685	orf03319	orf03766	orf01856	orf01543	orf02288	orf02005	orf02105	orf02043	orf01892	orf01888	orf02228	orf02732
		bcfB	orf04588	orf03639	orf01694	orf04550	orf02603	orf01324	orf01925	orf02279	orf02641	orf02238	orf01846	orf02338	orf02519	orf01747	orf02334	orf02221	orf01048	orf02209	orf02560	orf01334	orf02053	orf01837	orf01322	orf01753	orf02052	orf02470	orf02053	orf02302	orf01649	orf01399	orf02040	orf02198	orf04134	orf01336	orf04684	orf03320	orf03765	orf01855	orf01544	orf02289	orf02006	orf02104	orf02042	orf01893	orf01889	orf02229	orf02733
		bcfC	orf04589	orf03638	orf01693	orf04549	orf02604	orf01325	orf01926	orf02280	orf02642	orf02239	orf01845	orf02337	orf02520	orf01746	orf02333	orf02222	orf01049	orf02210	orf02561	orf01333; orf01363	orf02052	orf01838	orf01321	orf01754	orf02051	orf02471	orf02052	orf02303	orf01648	orf01398	orf02039; orf02069	orf02199	orf04133	orf01337	orf04683	orf03321	orf03764	orf01854	orf01545	orf02260; orf02290	orf01977; orf02007	orf02103; orf02133	orf02041; orf02072	orf01862; orf01894	orf01890	orf02230	orf02702; orf02734
		bcfD	orf04590	orf03637	orf01692	orf04548	orf02605	orf01326	orf01927	orf02281	orf02643	orf02240	orf01844	orf02336	orf02521	orf01745	orf02332	orf02223	orf01050	orf02211	orf02562	orf01332	orf02051	orf01839	orf01320	orf01755	orf02050	orf02472	orf02051	orf02304	orf01647	orf01397	orf02038	orf02200	orf04132	orf01338	orf04682	orf03322	orf03763	orf01853	orf01546	orf02291	orf02008	orf02102	orf02040	orf01895	orf01891	orf02231	orf02735
		bcfE	orf04591	orf03636	orf01691	orf04547	orf02606	orf01327	orf01928	orf02282	orf02644	orf02241	orf01843	orf02335	orf02522	orf01744	orf02331	orf02224	orf01051	orf02212	orf02563	orf01331	orf02050	orf01840	orf01319	orf01756	orf02049	orf02473	orf02050	orf02305	orf01646	orf01396	orf02037	orf02201	orf04131	orf01339	orf04681	orf03323	orf03762	orf01852	orf01547	orf02292	orf02009	orf02101	orf02039	orf01896	orf01892	orf02232	orf02736
		bcfF	orf04592	orf03635	orf01690	orf04546	orf02607	orf01328	orf01929	orf02283	orf02645	orf02242	orf01842	orf02334	orf02523	orf01743	orf02330	orf02225	orf01052	orf02213	orf02564	orf01330	orf02049	orf01841	orf01318	orf01757	orf02048	orf02474	orf02049	orf02306	orf01645	orf01395	orf02036	orf02202	orf04130	orf01340	orf04680	orf03324	orf03761	orf01851	orf01548	orf02293	orf02010	orf02100	orf02038	orf01897	orf01893	orf02233	orf02737
		bcfG	orf04593	orf03634	orf01689	orf04545	orf02608	orf01329	orf01930	orf02284	orf02646	orf02243	orf01841	orf02333	orf02524	orf01742	orf02329	orf02226	orf01053	orf02214	orf02565	orf01329	orf02048	orf01842	orf01317	orf01758	orf02047	orf02475	orf02048	orf02307	orf01644	orf01394	orf02035	orf02203	orf04129	orf01341	orf04679	orf03325	orf03760	orf01850	orf01549	orf02294	orf02011	orf02099	orf02037	orf01898	orf01894	orf02234	orf02738
	Fim	fimA	orf04208	orf03787	orf00919	orf00227	orf00157	orf00218	orf01296	orf01295	orf01307	orf01308	orf00692	orf01296	orf01471	orf00628	orf01525	orf01526	orf00297	orf01511	orf01513	orf01076	orf01357	orf01546	orf01219	orf02090	orf01593	orf01498	orf01359	orf01594	orf02227	orf01989	orf01078	orf00641	orf00619	orf00989	orf01154	orf00068	orf00293	orf01555	orf00462	orf01080	orf01078	orf01149	orf01077	orf00695	orf01548	orf00838	orf01615
		fimC	orf04206	orf03785	orf00917	orf00229	orf00155	orf00216	-	-	orf01305	orf01306	orf00690	-	-	-	-	-	-	-	-	orf01074	orf01355	orf01548	orf01221	orf02092	orf01595	orf01496	orf01357	orf01596	orf02229	orf01991	orf01076	-	-	-	-	-	orf00291	orf01553	-	orf01082	orf01076	orf01147	orf01075	orf00693	-	orf00836	orf01617
		fimD	orf04205	orf03784	orf00916	orf00230	orf00154	orf00215	orf01293	orf01292	orf01304	orf01305	orf00689	orf01293	orf01474	orf00625	orf01528	orf01529	orf00300	orf01514	orf01516	orf01073	orf01354	orf01549	orf01222	orf02093	orf01596	orf01495	orf01356	orf01597	orf02230	orf01992	orf01075	orf00638	orf00622	orf00992	orf01151	orf00065	orf00290	orf01552	orf00465	orf01083	orf01075	orf01146	orf01074	orf00692	orf01551	orf00835	orf01618
		fimF	orf04202	orf03782	orf00914	orf00232	orf00152	orf00213	orf01290	orf01289	orf01301	orf01302	orf00686	orf01290	orf01477	orf00622	orf01531	orf01532	orf00303	orf01517	orf01519	orf01071	orf01351	orf01552	orf01225	orf02096	orf01599	orf01493	orf01353	orf01600	orf02232	orf01994	orf01073	orf00635	orf00625	orf00995	orf01148	orf00062	orf00287	orf01549	orf00468	orf01085	orf01073	orf01144	orf01072	orf00690	orf01554	orf00833	orf01620
		fimH	orf04203	orf03783	orf00915	orf00231	orf00153	orf00214	orf01291	orf01290	orf01302	orf01303	orf00687	orf01291	orf01476	orf00623	orf01530	orf01531	orf00302	orf01516	orf01518	orf01072	orf01352	orf01551	orf01224	orf02095	orf01598	orf01494	orf01354	orf01599	orf02231	orf01993	orf01074	orf00636	orf00624	orf00994	orf01149	orf00063	orf00288	orf01550	orf00467	orf01084	orf01074	orf01145	orf01073	orf00691	orf01553	orf00834	orf01619
		fimI	orf04207	orf03786	orf00918	orf00228	orf00156	orf00217	orf01295	orf01294	orf01306	orf01307	orf00691	orf01295	orf01472	orf00627	orf01526	orf01527	orf00298	orf01512	orf01514	orf01075	orf01356	orf01547	orf01220	orf02091	orf01594	orf01497	orf01358	orf01595	orf02228	orf01990	orf01077	orf00640	orf00620	orf00990	orf01153	orf00067	orf00292	orf01554	orf00463	orf01081	orf01077	orf01148	orf01076	orf00694	orf01549	orf00837	orf01616
		fimW	orf04843	-	orf00910	orf00236	orf00148	orf00209	orf01286	orf01285	orf01297	orf01298	orf00682	orf01286	orf01481	orf00618	orf01535	orf01536	orf00307	orf01521	orf01523	orf01067	orf01347	orf01556	orf01229	orf02100	orf01603	orf01489	orf01349	orf01604	orf02236	orf01998	orf01069	orf00631	orf00629	orf00999	orf01144	orf00058	orf00283	orf01545	orf00472	orf01089	orf01069	orf01140	orf01068	orf00686	orf01558	orf00829	orf04946
		fimY	orf04841	-	orf00912	orf00234	orf00150	orf00211	orf01288	orf01287	orf01299	orf01300	orf00684	orf01288	orf01479	orf00620	orf01533	orf01534	orf00305	orf01519	orf01521	orf01069	orf01349	orf01554	orf01227	orf02098	orf01601	orf01491	orf01351	orf01602	orf02234	orf01996	orf01071	orf00633	orf00627	orf00997	orf01146	orf00060	orf00285	orf01547	-	orf01087	orf01071	orf01142	orf01070	orf00688	-	orf00831	orf04944
		fimZ	orf04201	orf03781	orf00913	orf00233	orf00151	orf00212	orf01289	orf01288	orf01300	orf01301	orf00685	orf01289	orf01478	orf00621	orf01532	orf01533	orf00304	orf01518	orf01520	orf01070	orf01350	orf01553	orf01226	orf02097	orf01600	orf01492	orf01352	orf01601	orf02233	orf01995	orf01072	orf00634	orf00626	orf00996	orf01147	orf00061	orf00286	orf01548	orf00469	orf01086	orf01072	orf01143	orf01071	orf00689	orf01555	orf00832	orf01621
	Lpf	lpfA	orf01118	orf04434	orf02616	orf04642	orf02031	orf02936	orf02040	orf01834	orf01838	orf01792	orf01642	orf01785	orf01724	orf02158	orf01759	orf01760	orf01253	orf01748	orf01765	orf01918	orf01848	orf01926	orf02407	orf02326	orf01829	orf02012	orf01830	orf01850	orf01447	orf00856	orf01487	orf01486	orf00686	orf02031	orf01621	orf01376	orf00631	orf02409	orf00164	orf01486	orf02707	orf02938	orf01488	orf01001	orf02093	orf01789	orf00970
		lpfB	orf01117	orf00160	orf02428	orf01193	orf01844	orf02751	orf02041	orf01835	orf01839	orf01793	orf01643	orf01786	orf01725	orf02159	orf01758	orf01759	orf01252	orf01747	orf01766	orf01917	orf01849	orf01927	orf02406	orf02325	orf01828	orf02011	orf01829	orf01851	orf01448	orf00857	orf01488	orf01487	orf00687	orf02032	orf01622	orf01377	orf00632	orf02408	orf00163	orf01487	orf02708	orf02939	orf01489	orf01002	orf02092	orf01790	orf00971
		lpfC	orf01116	orf00159	orf02427	orf01194	orf01843	orf02750	orf02042	orf01836	orf01840	orf01794	orf01644	orf01787	orf01726	orf02160	orf01757	orf01758	orf01251	orf01746	orf01767	orf01915	orf01850	orf01928	orf02405	orf02324	orf01827	orf02010	orf01828	orf01852	orf01449	orf00858	orf01490	orf01488	orf00688	orf02033	orf01623	orf01378	orf00633	orf02407	orf00162	orf01489	orf02710	orf02941	orf01491	orf01004	orf02091	orf01791	orf00973
		lpfD	orf01115	orf00158	orf02426	orf01195	orf01842	orf02749	orf02043	orf01837	orf01841	orf01795	orf01645	orf01788	orf01727	orf02161	orf01756	orf01757	orf01250	orf01745	orf01768	orf01914	orf01851	orf01929	orf02404	orf02323	orf01826	orf02009	orf01827	orf01853	orf01450	orf00859	orf01491	orf01489	orf00689	orf02034	orf01624	orf01379	orf00634	orf02406	orf00161	orf01490	orf02711	orf02942	orf01492	orf01005	orf02090	orf01792	orf00974
		lpfE	orf01114	orf00157	orf02425	orf01196	orf01841	orf02748	orf02044	orf01838	orf01842	orf01796	orf01646	orf01789	orf01728	orf02162	orf01755	orf01756	orf01249	orf01744	orf01769	orf01913	orf01852	orf01930	orf02403	orf02322	orf01825	orf02008	orf01826	orf01854	orf01451	orf00860	orf01492	orf01490	orf00690	orf02035	orf01625	orf01380	orf00635	orf02405	orf00160	orf01491	orf02712	orf02943	orf01493	orf01006	orf02089	orf01793	orf00975
	Pef	pefA	orf01858	-	-	-	-	-	orf03771	orf03940	orf04052	orf03600	orf03750	-	-	-	-	-	-	-	-	orf04117	orf03938	orf03586	orf03837	orf04005	orf03769	-	orf04054	orf04007	-	-	orf04053	-	-	-	-	-	orf03002	orf03836	orf03080	orf04409	orf04023	orf04208	orf04428	orf03651	orf03805	orf04000	orf03960
		pefB	orf01860	-	-	-	-	-	orf03773	orf03938	orf04050	orf03602	orf03752	-	-	-	-	-	-	-	-	orf04119	orf03936	orf03584	orf03835	orf04007	orf03771	-	orf04052	orf04005	-	-	orf04051	-	-	-	-	-	orf03000	orf03838	orf03079	orf04407	orf04025	orf04210	orf04426	orf03653	orf03807	orf03998	orf03962
		pefC	orf01857	-	-	-	-	-	orf03770	orf03941	orf04053	orf03599	orf03749	-	-	-	-	-	-	-	-	orf04116	orf03939	orf03587	orf03838	orf04004	orf03768	-	orf04055	orf04008	-	-	orf04054	-	-	-	-	-	orf03004	orf03835	orf03081	orf04410	orf04022	orf04207	orf04429	orf03650	orf03804	orf04001	orf03959
		pefD	orf01856	-	-	-	-	-	orf03769	orf03942	orf04054	orf03598	orf03748	-	-	-	-	-	-	-	-	orf04115	orf03940	orf03588	orf03839	orf04003	orf03767	-	orf04056	orf04009	-	-	orf04055	-	-	-	-	-	orf03005	orf03834	orf03082	orf04411	orf04021	orf04206	orf04430	orf03649	orf03803	orf04002	orf03958
	Peg	pegA	-	-	-	-	-	-	-	-	-	-	-	-	-	-	-	-	-	-	-	-	-	-	-	-	-	-	-	-	-	-	-	-	-	-	-	-	-	-	-	-	-	-	-	-	-	-	-
		pegB	-	-	-	-	-	-	-	-	-	-	-	-	-	-	-	-	-	-	-	-	-	-	-	-	-	-	-	-	-	-	-	-	-	-	-	-	-	-	-	-	-	-	-	-	-	-	-
		pegC	-	-	-	-	-	-	-	-	-	-	-	-	-	-	-	-	-	-	-	-	-	-	-	-	-	-	-	-	-	-	-	-	-	-	-	-	-	-	-	-	-	-	-	-	-	-	-
		pegD	-	-	-	-	-	-	-	-	-	-	-	-	-	-	-	-	-	-	-	-	-	-	-	-	-	-	-	-	-	-	-	-	-	-	-	-	-	-	-	-	-	-	-	-	-	-	-
	Saf	safA	-	-	-	-	-	-	-	-	-	-	-	-	-	-	-	-	-	-	-	-	-	-	-	-	-	-	-	-	-	-	-	-	-	-	-	-	-	-	-	-	-	-	-	-	-	-	-
		safB	orf00551	orf02641	orf01221	orf02359	orf00461	orf00523	orf01602	orf01601	orf01607	orf01562	orf00994	orf01552	orf01215	orf00939	orf01220	orf01221	orf00046	orf01213	orf01215	-	orf01612	orf01290	orf00964	orf01836	orf01338	orf01798	orf01614	orf01340	orf01972	orf01728	-	orf00948	orf01975	orf00673	orf02731	orf00380	orf00545	orf01810	orf02621	-	-	-	-	-	orf01242	orf01091	-
		safC	orf00549	orf02640	orf01219	orf02360	orf00460	orf00522	orf01600	orf01599	orf01605	orf01560	orf00992	orf01550	orf01216	orf00937	orf01221	orf01222	orf00047	orf01214	orf01216	orf04022	orf01610	orf01291	orf00965	orf01837	orf01339	orf01796	orf01612	orf01341	orf01973	orf01729	orf03810	orf00947	orf01976	orf00674	orf02732	orf00379	orf00544	orf01808	orf02622	orf04044	orf04363	orf04492	orf04333	orf03894	orf01243	orf01089	orf03259
		safD	orf00548	-	-	-	orf00459	orf00521	orf01599	orf01598	-	-	-	orf01549	orf01217	-	orf01222	orf01223	orf00048	orf01215	orf01217	-	-	-	orf00966	-	-	-	-	-	-	-	-	orf00946	orf01977	orf00675	orf02733	orf00378	orf00543	-	-	-	-	-	-	orf03893	orf01244	orf01088	orf03258
	Sef	sefA	-	-	-	-	-	-	-	-	-	-	-	-	-	-	-	-	-	-	-	-	-	-	-	-	-	-	-	-	-	-	-	-	-	-	-	-	-	-	-	-	-	-	-	-	-	-	-
		sefB	-	-	-	-	-	-	-	-	-	-	-	-	-	-	-	-	-	-	-	-	-	-	-	-	-	-	-	-	-	-	-	-	-	-	-	-	-	-	-	-	-	-	-	-	-	-	-
		sefC	-	-	-	-	-	-	-	-	-	-	-	-	-	-	-	-	-	-	-	-	-	-	-	-	-	-	-	-	-	-	-	-	-	-	-	-	-	-	-	-	-	-	-	-	-	-	-
		sefD	-	-	-	-	-	-	-	-	-	-	-	-	-	-	-	-	-	-	-	-	-	-	-	-	-	-	-	-	-	-	-	-	-	-	-	-	-	-	-	-	-	-	-	-	-	-	-
	Sta	staA	-	-	-	-	-	-	-	-	-	-	-	-	-	-	-	-	-	-	-	-	-	-	-	-	-	-	-	-	-	-	-	-	-	-	-	-	-	-	-	-	-	-	-	-	-	-	-
		staB	-	-	-	-	-	-	-	-	-	-	-	-	-	-	-	-	-	-	-	-	-	-	-	-	-	-	-	-	-	-	-	-	-	-	-	-	-	-	-	-	-	-	-	-	-	-	-
		staC	-	-	-	-	-	-	-	-	-	-	-	-	-	-	-	-	-	-	-	-	-	-	-	-	-	-	-	-	-	-	-	-	-	-	-	-	-	-	-	-	-	-	-	-	-	-	-
		staD	-	-	-	-	-	-	-	-	-	-	-	-	-	-	-	-	-	-	-	-	-	-	-	-	-	-	-	-	-	-	-	-	-	-	-	-	-	-	-	-	-	-	-	-	-	-	-
		staE	-	-	-	-	-	-	-	-	-	-	-	-	-	-	-	-	-	-	-	-	-	-	-	-	-	-	-	-	-	-	-	-	-	-	-	-	-	-	-	-	-	-	-	-	-	-	-
		staF	-	-	-	-	-	-	-	-	-	-	-	-	-	-	-	-	-	-	-	-	-	-	-	-	-	-	-	-	-	-	-	-	-	-	-	-	-	-	-	-	-	-	-	-	-	-	-
		staG	-	-	-	-	-	-	-	-	-	-	-	-	-	-	-	-	-	-	-	-	-	-	-	-	-	-	-	-	-	-	-	-	-	-	-	-	-	-	-	-	-	-	-	-	-	-	-
	Stb	stbA	orf00509	-	orf01134	orf00017	orf00369	orf00430	orf01509	orf01508	orf01519	orf01521	orf00905	orf01510	orf01256	orf00846	orf01311	orf01312	orf00088	orf01296	orf01298	orf01296	orf01571	orf01330	orf01005	orf01876	orf01378	orf01712	orf01573	orf01380	orf02012	orf01769	orf01296	orf00857	orf00651	orf00767	orf01376	orf00283	orf00505	orf01769	orf00258	orf00860	orf01298	orf01365	orf01297	orf00917	orf01335	orf01050	orf01395
		stbB	orf00510	orf02805	orf01135	orf00016	orf00370	orf00431	orf01510	orf01509	orf01520	orf01522	orf00906	orf01511	orf01255	orf00847	orf01310	orf01311	orf00087	orf01295	orf01297	orf01297	orf01572	orf01329	orf01004	orf01875	orf01377	orf01713	orf01574	orf01379	orf02011	orf01768	orf01297	orf00858	orf00650	orf00766	orf01377	orf00284	orf00506	orf01770	orf00257	orf00859	orf01299	orf01366	orf01298	orf00918	orf01334	orf01051	orf01394
		stbC	orf00511	orf02804	orf01136	orf00015	orf00371	orf00432	orf01511	orf01510	orf01521	orf01523	orf00907	orf01512	orf01254	-	-	-	orf00086	orf01294	orf01296	orf01298	orf01573	orf01328	orf01003	orf01874	orf01376	orf01714	orf01575	orf01378	orf02010	orf01767	orf01298	orf00859	orf00649	orf00765	orf01378	orf00285	orf00507	orf01771	orf00256	orf00858	-	orf01367	orf01299	orf00919	orf01333	orf01052	orf01393
		stbD	orf00512	orf02803	orf01137	orf00014	orf00372	orf00433	orf01512	orf01511	orf01522	orf01524	orf00908	orf01513	orf01253	orf00850	orf01307	orf01308	orf00085	orf01293	orf01295	orf01299	orf01574	orf01327	orf01002	orf01873	orf01375	orf01715	orf01576	orf01377	orf02009	orf01766	orf01299	orf00860	orf00648	orf00764	orf01379	orf00286	orf00508	orf01772	orf00255	orf00857	orf01302	orf01368	orf01300	orf00920	orf01332	orf01053	orf01392
		stbE	orf00513	orf02802	orf01138	orf00013	orf00373	orf00434	orf01513	orf01512	orf01523	orf01525	orf00909	orf01514	orf01252	orf00851	orf01306	orf01307	orf00084	orf01292	orf01294	orf04104	orf01575	orf01326	orf01001	orf01872	orf01374	orf01716	orf01577	orf01376	orf02008	orf01765	orf03892	orf00861	orf00647	orf00763	orf01380	orf00287	orf00509	orf01773	orf00254	orf03962	orf04399	orf04408	orf04369	orf03858	orf01331	orf01054	orf03178
	Stc	stcA	orf00626	-	orf02684	-	orf01580	orf02487	orf03450	orf02406	orf02110	orf02446	orf03143	orf02211	orf02150	orf01609	orf02045	orf02428	orf02284	orf02418	orf02192	orf02958	orf02509	orf02801	orf02510	orf03007	orf02428	orf02596	orf02429	orf02512	orf02340	orf02402	orf02832	orf02325	orf01309	orf02851	orf01887	orf01643	orf01702	orf02887	-	orf02820	orf03171	orf03290	orf03359	orf02417	orf02918	orf02922	orf03633
		stcB	orf00625	orf00390	orf02683	orf01098	orf01579	orf02486	orf03449	orf02407	orf02111	orf02445	orf03144	orf02210	orf02149	orf01608	orf02046	orf02427	orf02285	orf02417	orf02191	orf02957	orf02508	orf02802	orf02511	orf03006	orf02429	orf02597	orf02430	orf02511	orf02341	orf02403	orf02831	orf02326	orf01310	orf02852	orf01888	orf01644	orf01701	orf02886	orf02042	orf02819	orf03172	orf03291	orf03358	orf02418	orf02919	orf02921	orf03634
		stcC	orf00624	orf00389	orf02682	orf01099	orf01578	orf02485	orf03448	orf02408	orf02112	orf02444	orf03145	orf02209	orf02148	orf01607	orf02047	orf02426	orf02286	orf02416	orf02190	orf02956	orf02507	orf02803	orf02512	orf03005	orf02430	orf02598	orf02431	orf02510	orf02342	orf02404	orf02830	orf02327	orf01311	orf02853	orf01889	orf01645	orf01700	orf02885	orf02043	orf02818	orf03173	orf03292	orf03357	orf02419	orf02920	orf02920	orf03635
		stcD	orf00623	orf00388	orf02681	orf01100	orf01577	orf02484	orf03447	orf02409	orf02113	orf02443	orf03146	orf02208	orf02147	orf01606	orf02048	orf02425	orf02287	orf02415	orf02189	orf02955	orf02506	orf02804	orf02513	orf03004	orf02431	orf02599	orf02432	orf02509	orf02343	orf02405	orf02829	orf02328	orf01312	orf02854	orf01890	orf01646	orf01699	orf02884	orf02044	orf02817	orf03174	orf03293	orf03356	orf02420	orf02921	orf02919	orf03636
	Std	stdA	orf02062	-	orf01272	orf02635	orf03470	orf03837	orf00276	orf00276	orf00348	orf00346	orf00278	orf00276	orf00276	orf01270	orf00277	orf00277	orf01482	orf00344	orf00276	orf02110	orf00346	orf00303	orf00836	orf00320	orf00346	orf00345	orf00322	orf00346	orf00277	orf02290	orf02001	orf00274	orf01051	orf02286	orf02887	orf00706	orf01345	orf00345	orf01108	orf01665	orf04007	orf02853	orf02003	orf03677	orf00276	orf00346	orf02161
		stdB	orf02063	orf01479	orf01273	orf02636	orf03469	orf03836	orf00277	orf00277	orf00347	orf00345	orf00279	orf00277	orf00277	orf01271	orf00278	orf00278	orf01483	orf00343	orf00277	orf02111	orf00345	orf00302	orf00837	orf00321	orf00345	orf00344	orf00323	orf00345	orf00278	orf02291	orf02000	orf00275	orf01052	orf02285	orf02886	orf00707	orf01344	orf00344	orf01109	orf01666	orf04006	orf02852	orf02002	orf03678	orf00277	orf00345	orf02160
		stdC	orf02064	orf01480	orf01274	orf02637	orf03468	orf03835	orf00278	orf00278	orf00346	orf00344	orf00280	orf00278	orf00278	orf01272	orf00279	orf00279	orf01484	orf00342	orf00278	orf02112	orf00344	orf00301	orf00838	orf00322	orf00344	orf00343	orf00324	orf00344	orf00279	orf02292	orf01999	orf00276	orf01053	orf02284	orf02885	orf00708	orf01343	orf00343	orf01110	orf01667	orf04005	orf02851	orf02001	orf03679	orf00278	orf00344	orf02159
	Ste	steA	-	-	-	-	-	-	-	-	-	-	-	-	-	-	-	-	-	-	-	-	-	-	-	-	-	-	-	-	-	-	-	-	-	-	-	-	-	-	-	-	-	-	-	-	-	-	-
		steB	-	-	-	-	-	-	-	-	-	-	-	-	-	-	-	-	-	-	-	-	-	-	-	-	-	-	-	-	-	-	-	-	-	-	-	-	-	-	-	-	-	-	-	-	-	-	-
		steC	-	-	-	-	-	-	-	-	-	-	-	-	-	-	-	-	-	-	-	-	-	-	-	-	-	-	-	-	-	-	-	-	-	-	-	-	-	-	-	-	-	-	-	-	-	-	-
		steD	-	-	-	-	-	-	-	-	-	-	-	-	-	-	-	-	-	-	-	-	-	-	-	-	-	-	-	-	-	-	-	-	-	-	-	-	-	-	-	-	-	-	-	-	-	-	-
		steE	-	-	-	-	-	-	-	-	-	-	-	-	-	-	-	-	-	-	-	-	-	-	-	-	-	-	-	-	-	-	-	-	-	-	-	-	-	-	-	-	-	-	-	-	-	-	-
		steF	-	-	-	-	-	-	-	-	-	-	-	-	-	-	-	-	-	-	-	-	-	-	-	-	-	-	-	-	-	-	-	-	-	-	-	-	-	-	-	-	-	-	-	-	-	-	-
	Stf	stfA	orf03062	orf03480	orf04476	orf04105	orf04213	orf02236	orf02578	orf02855	orf03044	orf02689	orf02270	orf02984	orf02828	orf02888	orf04404	orf02793	orf03985	orf02880	orf02964	orf04698	orf02881	orf04331	orf01878	orf02884	orf02880	orf03139	orf02974	orf02755	orf02787	orf02860	orf03200	orf04288	orf03412	orf01655	orf03997	orf03591	orf00957	orf04478	orf03525	orf03285	orf02582	orf04724	orf02942	orf02054	orf02497	orf02537	orf04481
		stfC	orf03063	orf03479	orf04475	orf04106	orf04214	orf02235	orf02579	orf02854	orf03045	orf02690	orf02271	orf02985	orf02827	orf02887	orf04405	orf02792	orf03984	orf02881	orf02965	orf04699	orf02880	orf04332	orf01877	orf02885	orf02879	orf03140	orf02975	orf02756	orf02786	orf02859	orf03199	orf04287	orf03413	orf01654	orf03996	orf03592	orf00956	orf04477	orf03526	orf03286	orf02581	orf04725	orf02941	orf02055	orf02496	orf02536	orf04480
		stfD	orf03064	orf03478	orf04474	orf04107	orf04215	orf02234	orf02580	orf02853	orf03046	orf02691	orf02272	orf02986	orf02826	orf02886	orf04406	orf02791	orf03983	orf02882	orf02966	orf04700	orf02879	orf04333	orf01876	orf02886	orf02878	orf03141	orf02976	orf02757	orf02785	orf02858	orf03198	orf04286	orf03414	orf01653	orf03995	orf03593	orf00955	orf04476	orf03527	orf03287	orf02580	orf04726	orf02940	orf02056	orf02495	orf02535	orf04479
		stfE	orf03065	orf03477	orf04473	orf04108	orf04216	orf02233	orf02581	orf02852	orf03047	orf02692	orf02273	orf02987	orf02825	orf02885	orf04407	orf02790	orf03982	orf02883	orf02967	orf04701	orf02878	orf04334	orf01875	orf02887	orf02877	orf03142	orf02977	orf02758	orf02784	orf02857	orf03197	orf04285	orf03415	orf01652	orf03994	orf03594	orf00954	orf04475	orf03528	orf03288	orf02579	orf04727	orf02939	orf02057	orf02494	orf02534	orf04478
		stfF	orf03066	orf03476	orf04472	orf04109	orf04217	orf02232	orf02582	orf02851	orf03048	orf02693	orf02274	orf02988	orf02824	orf02884	orf04408	orf02789	orf03981	orf02884	orf02968	orf04702	orf02877	orf04335	orf01874	orf02888	orf02876	orf03143	orf02978	orf02759	orf02783	orf02856	orf03196	orf04284	orf03416	orf01651	orf03993	orf03595	orf00953	orf04474	orf03529	orf03289	orf02578	orf04728	orf02938	orf02058	orf02493	orf02533	orf04477
		stfG	orf03067	orf03475	orf04471	orf04110	orf04218	orf02231	orf02583	orf02850	orf03049	orf02694	orf02275	orf02989	orf02823	orf02883	orf04409	orf02788	orf03980	orf02885	orf02969	orf04703	orf02876	orf04336	orf01873	orf02889	orf02875	orf03144	orf02979	orf02760	orf02782	orf02855	orf03195	orf04283	orf03417	orf01650	orf03992	orf03596	orf00952	orf04473	orf03530	orf03290	orf02577	orf04729	orf02937	orf02059	orf02492	orf02532	orf04476
	Stg	stgA	-	-	-	-	-	-	-	-	-	-	-	-	-	-	-	-	-	-	-	-	-	-	-	-	-	-	-	-	-	-	-	-	-	-	-	-	-	-	-	-	-	-	-	-	-	-	-
		stgB	-	-	-	-	-	-	-	-	-	-	-	-	-	-	-	-	-	-	-	-	-	-	-	-	-	-	-	-	-	-	-	-	-	-	-	-	-	-	-	-	-	-	-	-	-	-	-
		stgC	-	-	-	-	-	-	-	-	-	-	-	-	-	-	-	-	-	-	-	-	-	-	-	-	-	-	-	-	-	-	-	-	-	-	-	-	-	-	-	-	-	-	-	-	-	-	-
		stgD	-	-	-	-	-	-	-	-	-	-	-	-	-	-	-	-	-	-	-	-	-	-	-	-	-	-	-	-	-	-	-	-	-	-	-	-	-	-	-	-	-	-	-	-	-	-	-
	Sth	sthA	orf01522	orf02349	orf01723	orf00986	orf02576	orf01297	orf01898	orf02252	orf02614	orf02211	orf01873	orf02365	orf02492	orf01775	orf02361	orf02194	orf01021	orf02182	orf02533	orf01361	orf02080	orf01810	orf01349	orf01726	orf02079	orf02443	orf02080	orf02275	orf01676	orf01427	orf02067	orf02171	orf03008	orf01308	orf00859	orf03151	orf02220	orf01882	orf01517	orf02262	orf01979	orf02131	orf02070	orf01864	orf01862	orf02202	orf02704
		sthB	orf01521	orf02348	orf01724	orf00985	orf02575	orf01296	orf01897	orf02251	orf02613	orf02210	orf01874	orf02366	orf02491	orf01776	orf02362	orf02193	orf01020	orf02181	orf02532	orf01362	orf02081	orf01809	orf01350	orf01725	orf02080	orf02442	orf02081	orf02274	orf01677	orf01428	orf02068	orf02170	orf03007	orf01307	orf00858	orf03150	orf02221	orf01883	orf01516	orf02261	orf01978	orf02132	orf02071	orf01863	orf01861	orf02201	orf02703
		sthC	orf01520	orf02347	orf01725	orf00984	orf02574	orf01295	orf01896	orf02250	orf02612	orf02209	orf01875	orf02367	orf02490	orf01777	orf02363	orf02192	orf01019	orf02180	orf02531	-	orf02082	orf01808	orf01351	orf01724	orf02081	orf02441	orf02082	orf02273	orf01678	orf01429	-	orf02169	orf03006	orf01306	orf00857	orf03149	orf02222	orf01884	orf01515	-	-	-	-	-	orf01860	orf02200	-
		sthD	orf01519	orf02346	orf01726	orf00983	orf02573	orf01294	orf01895	orf02249	orf02611	orf02208	orf01876	orf02368	orf02489	orf01778	orf02364	orf02191	orf01018	orf02179	orf02530	orf01365	orf02083	orf01807	orf01352	orf01723	orf02082	orf02440	orf02083	orf02272	orf01679	orf01430	orf02071	orf02168	orf03005	orf01305	orf00856	orf03148	orf02223	orf01885	orf01514	orf02258	orf01975	orf02135	orf02074	orf01860	orf01859	orf02199	orf02700
		sthE	orf01518	orf02345	orf01727	orf00982	orf02572	orf01293	orf01894	orf02248	orf02610	orf02207	orf01877	orf02369	orf02488	orf01779	orf02365	orf02190	orf01017	orf02178	orf02529	orf01366	orf02084	orf01806	orf01353	orf01722	orf02083	orf02439	orf02084	orf02271	orf01680	orf01431	orf02072	orf02167	orf03004	orf01304	orf00855	orf03147	orf02224	orf01886	orf01513	orf02257	orf01974	orf02136	orf02075	orf01859	orf01858	orf02198	orf02699
	Sti	stiA	orf00977	orf03498	orf02918	orf02787	orf02051	orf02257	orf02558	orf02875	orf03024	orf02669	orf02250	orf02964	orf02848	orf02909	orf03139	orf02813	orf02763	orf02860	orf02944	orf03292	orf02901	orf02998	orf01899	orf02864	orf02900	orf03118	orf02954	orf02735	orf02808	orf02882	orf03223	orf02412	orf04102	orf01676	orf01977	orf02023	orf00978	orf03459	orf02125	orf03263	orf02605	orf03781	orf02965	orf02033	orf02517	orf02557	orf03539
		stiB	orf00976	orf03499	orf02917	orf02786	orf02052	orf02258	orf02557	orf02876	orf03023	orf02668	orf02249	orf02963	orf02849	orf02910	orf03138	orf02814	orf02764	orf02859	orf02943	orf03293	orf02902	orf02997	orf01900	orf02863	orf02901	orf03117	orf02953	orf02734	orf02809	orf02883	orf03224	orf02413	orf04101	orf01677	orf01978	orf02024	orf00979	orf03460	orf02126	orf03262	orf02606	orf03780	orf02966	orf02032	orf02518	orf02558	orf03538
		stiC	orf00975	orf03500	orf02916	orf02785	orf02053	orf02259	orf02556	orf02877	orf03022	orf02667	orf02248	orf02962	orf02850	orf02911	orf03137	orf02815	orf02765	orf02858	orf02942	orf03294	orf02903	orf02996	orf01901	orf02862	orf02902	orf03116	orf02952	orf02733	orf02810	orf02884	orf03225	orf02414	orf04100	orf01678	orf01979	orf02025	orf00980	orf03461	orf02127	orf03261	orf02607	orf03779	orf02967	orf02031	orf02519	orf02559	orf03537
		stiH	orf00974	orf03501	orf02915	orf02784	orf02054	orf02260	orf02555	orf02878	orf03021	orf02666	orf02247	orf02961	orf02851	orf02912	orf03136	orf02816	orf02766	orf02857	orf02941	orf03295	orf02904	orf02995	orf01902	orf02861	orf02903	orf03115	orf02951	orf02732	orf02811	orf02885	orf03226	orf02415	orf04099	orf01679	orf01980	orf02026	orf00981	orf03462	orf02128	orf03260	orf02608	orf03778	orf02968	orf02030	orf02520	orf02560	orf03536
	Stj	Undetermined	orf01496	orf02326	orf01748	orf00960	orf02550	orf01272	orf01871	orf02225	orf02588	orf02185	orf01899	orf02392	orf02465	orf01801	orf02387	orf02168	orf00994	orf02155	orf02506	orf01389	orf02107	orf01784	orf01375	orf01699	orf02106	orf02417	orf02107	orf02248	orf01702	orf01452	orf02095	orf02144	orf02981	orf01281	orf00832	orf03123	orf02246	orf01909	orf01492	orf02234	orf01951	orf02159	orf02098	orf01836	orf01835	orf02176	orf02676
		Undetermined	orf01499	orf02329	orf01745	orf00963	orf02553	orf01275	orf01875	orf02229	orf02591	orf02188	orf01896	orf02388	orf02469	orf01798	orf02384	orf02171	orf00998	orf02159	orf02510	orf01385	orf02104	orf01787	orf01372	orf01702	orf02103	orf02420	orf02104	orf02251	orf01699	orf01449	orf02091	orf02148	orf02985	orf01285	orf00836	orf03127	orf02243	orf01906	orf01495	orf02238	orf01955	orf02155	orf02094	orf01840	orf01839	orf02179	orf02680
		Undetermined	-	-	-	-	-	-	-	-	-	-	-	-	-	-	-	-	-	-	-	-	-	-	-	-	-	-	-	-	-	-	-	-	-	-	-	-	-	-	-	-	-	-	-	-	-	-	-
		stjB	orf01497	orf02327	orf01747	orf00961	orf02551	orf01273	orf01873	orf02227	orf02589	orf02186	orf01898	orf02390	orf02467	orf01800	orf02386	orf02169	orf00996	orf02157	orf02508	orf01388	orf02106	orf01785	orf01374	orf01700	orf02105	orf02418	orf02106	orf02249	orf01701	orf01451	orf02094	orf02146	orf02983	orf01283	orf00834	orf03125	orf02245	orf01908	orf01493	orf02235	orf01952	orf02158	orf02097	orf01837	orf01837	orf02177	orf02677
		stjC	orf01498	orf02328	orf01746	orf00962	orf02552	orf01274	orf01874	orf02228	orf02590	orf02187	orf01897	orf02389	orf02468	orf01799	orf02385	orf02170	orf00997	orf02158	orf02509	orf01386	orf02105	orf01786	orf01373	orf01701	orf02104	orf02419	orf02105	orf02250	orf01700	orf01450	orf02092	orf02147	orf02984	orf01284	orf00835	orf03126	orf02244	orf01907	orf01494	orf02237	orf01954	orf02156	orf02095	orf01839	orf01838	orf02178	orf02679
	Stk	stkA	-	-	-	-	-	-	-	-	-	-	-	-	-	-	-	-	-	-	-	-	-	-	-	-	-	-	-	-	-	-	-	-	-	-	-	-	-	-	-	-	-	-	-	-	-	-	-
		stkB	-	-	-	-	-	-	-	-	-	-	-	-	-	-	-	-	-	-	-	-	-	-	-	-	-	-	-	-	-	-	-	-	-	-	-	-	-	-	-	-	-	-	-	-	-	-	-
		stkC	-	-	-	-	-	-	-	-	-	-	-	-	-	-	-	-	-	-	-	-	-	-	-	-	-	-	-	-	-	-	-	-	-	-	-	-	-	-	-	-	-	-	-	-	-	-	-
		stkD	-	-	-	-	-	-	-	-	-	-	-	-	-	-	-	-	-	-	-	-	-	-	-	-	-	-	-	-	-	-	-	-	-	-	-	-	-	-	-	-	-	-	-	-	-	-	-
		stkE	-	-	-	-	-	-	-	-	-	-	-	-	-	-	-	-	-	-	-	-	-	-	-	-	-	-	-	-	-	-	-	-	-	-	-	-	-	-	-	-	-	-	-	-	-	-	-
		stkF	-	-	-	-	-	-	-	-	-	-	-	-	-	-	-	-	-	-	-	-	-	-	-	-	-	-	-	-	-	-	-	-	-	-	-	-	-	-	-	-	-	-	-	-	-	-	-
		stkG	-	-	-	-	-	-	-	-	-	-	-	-	-	-	-	-	-	-	-	-	-	-	-	-	-	-	-	-	-	-	-	-	-	-	-	-	-	-	-	-	-	-	-	-	-	-	-
	Tcf	tcfA	-	-	-	-	-	-	-	-	-	-	-	-	-	-	-	-	-	-	-	-	-	-	-	-	-	-	-	-	-	-	-	-	-	-	-	-	-	-	-	-	-	-	-	-	-	-	-
		tcfB	-	-	-	-	-	-	-	-	-	-	-	-	-	-	-	-	-	-	-	-	-	-	-	-	-	-	-	-	-	-	-	-	-	-	-	-	-	-	-	-	-	-	-	-	-	-	-
		tcfC	-	-	-	-	-	-	-	-	-	-	-	-	-	-	-	-	-	-	-	-	-	-	-	-	-	-	-	-	-	-	-	-	-	-	-	-	-	-	-	-	-	-	-	-	-	-	-
		tcfD	-	-	-	-	-	-	-	-	-	-	-	-	-	-	-	-	-	-	-	-	-	-	-	-	-	-	-	-	-	-	-	-	-	-	-	-	-	-	-	-	-	-	-	-	-	-	-
Macrophage inducible genes	Mig-14	mig-14	orf01329	orf01474	orf01536	orf02231	orf01442	orf02020	orf00538	orf00538	orf00080	orf00079	orf00545	orf00538	orf00538	orf02417	orf00542	orf00542	orf02004	orf00082	orf00538	orf02371	orf00081	orf00040	orf02213	orf00585	orf00081	orf00082	orf00587	orf00081	orf00540	orf01113	orf01739	orf00537	orf03995	orf01847	orf02556	orf00972	orf04439	orf00081	orf03504	orf01926	orf02123	orf02592	orf01741	orf02147	orf00539	orf00083	orf03141
	Mig-5	mig-5	orf01765	-	-	-	-	-	orf03805	orf03906	orf04017	orf03635	orf03783	-	-	-	-	-	-	-	-	orf04152	orf03902	orf03552	orf03803	orf04041	orf03805	-	orf04018	orf03971	-	-	orf04018	-	-	-	-	-	orf03095	orf03872	orf03053	orf04374	orf04058	orf04242	orf04393	orf03558	orf03839	orf03966	orf03996
Magnesium uptake	Mg2+ transport	mgtB	orf03371	orf03034	orf02482	orf02580	orf01900	orf02807	orf03667	orf01699	orf01704	orf01659	orf01508	orf01650	orf01589	orf04570	orf01892	orf01893	orf03027	orf01882	orf01631	orf02051	orf01712	orf03320	orf03357	orf02462	orf01965	orf02144	orf01966	orf01714	orf01314	orf00724	orf01354	orf03422	orf01779	orf02456	orf04111	orf03706	orf04036	orf02546	orf03694	orf01353	orf02937	orf04145	orf01355	orf03386	orf04448	orf01657	orf03793
		mgtC	orf03373	orf03033	orf02480	orf02582	orf01898	orf02805	orf03666	orf01698	orf01703	orf01658	orf01507	orf01649	orf01588	orf04572	orf01893	orf01894	orf03028	orf01883	orf01630	orf02053	orf01711	orf03319	orf03358	orf02463	orf01966	orf02145	orf01967	orf01713	orf01313	orf00722	orf01352	orf03423	orf01781	orf02454	orf04113	orf03708	orf04035	orf02547	orf03695	orf01351	orf02935	orf04143	orf01353	orf03388	orf04449	orf01656	orf03795
Nonfimbrial adherence determinants	MisL	misL	orf04820	orf03352	orf02488	orf02574	orf01906	orf02813	orf03673	orf01705	orf01710	orf01665	orf01514	orf01656	orf01595	orf02030	orf01886	orf01887	orf03021	orf01876	orf01637	orf02045	orf01718	orf03326	orf03351	orf02456	orf01959	orf02138	orf01960	orf01720	orf01320	orf00730	orf01360	orf03416	orf01773	orf02462	orf04305	orf04115	orf04131	orf02540	orf04125	orf01359	orf02944	orf04151	orf01361	orf03380	orf02220	orf01663	orf03787
	RatB	ratB	orf03520	orf02520	orf03432	orf02157	orf02821	orf03598	orf02895	orf03240	orf03627	orf03151	orf03448	orf03301	orf03357	orf03485	orf03360	orf03323	orf02395	orf03132	orf03398	orf03649	orf03634	orf02270	orf02956	orf03532	orf03414	orf03414	orf03596	orf03587	orf03585	orf03270	orf03439	orf02765	orf01454	orf02963	orf02192	orf01368	orf02033	orf03216	orf01908	orf03633	orf03284	orf01411	orf04001	orf03104	orf03224	orf03056	orf02432
	ShdA	shdA	orf04666	orf02519	orf03431	orf02158	orf02822	orf03599	orf02897	orf03242	orf03625	orf03153	orf03450	orf03303	orf03355	orf03487	orf03358	orf03321	orf02393	orf03130	orf03396	orf03650	orf03636	orf02272	orf02954	orf03534	orf03412	orf03412	orf03594	orf03589	orf03587	orf03268	orf03440	orf02767	orf01456	orf02961	orf02194	orf01370	orf02035	orf03214	orf01906	orf03634	orf03283	orf01410	orf04754	orf04335	orf03226	orf03054	orf02433
	SinH	sinH	orf03516	orf02524	orf03436	orf02153	orf02817	orf03594	orf02891	orf03236	orf03631	orf03147	orf03444	orf03297	orf03361	orf03481	orf03364	orf03327	orf02399	orf03136	orf03402	orf03645	orf03630	orf02266	orf02960	orf03528	orf03418	orf03418	orf03600	orf03583	orf03581	orf03274	orf03435	orf02761	orf01450	orf02967	orf02188	orf01364	orf02029	orf03220	orf01912	orf03629	orf03288	orf01415	orf04005	orf03100	orf03220	orf03060	orf02428
Regulation	PhoPQ	phoP	orf04726	orf01293	orf03677	orf02523	orf03195	orf03649	orf01226	orf01225	orf01238	orf01239	orf01453	orf01226	orf00623	orf00556	orf00625	orf00626	orf01950	orf00622	orf00623	orf00102	orf00671	orf00631	orf03625	orf00669	orf00671	orf04727	orf01288	orf01288	orf04717	orf05003	orf00102	orf01403	orf04241	orf00004	orf00004	orf04688	orf04678	orf00710	orf02979	orf00102	orf00102	orf00092	orf00102	orf00422	orf00592	orf01141	orf00356
		phoQ	orf04727	orf01294	orf03676	orf02522	orf03194	orf03650	orf01227	orf01226	orf01239	orf01240	orf01454	orf01227	orf00622	orf00557	orf00624	orf00625	orf01951	orf00621	orf00622	orf00101	orf00670	orf00630	orf03626	orf00668	orf00670	orf04728	orf01289	orf01289	orf04718	orf05002	orf00101	orf01404	orf04242	orf00003	orf00003	orf04689	orf04677	orf00709	orf02980	orf00101	orf00101	orf00091	orf00101	orf00423	orf00591	orf01140	orf00357
Secretion system	TTSS (SPI-1 encode)	hilA	orf02814	orf03877	orf01437	orf03290	orf01344	orf02119	orf00438	orf00438	orf00181	orf00180	orf00445	orf00438	orf00438	orf02518	orf00441	orf00441	orf02103	orf00182	orf00438	orf02272	orf00183	orf00142	orf02113	orf00483	orf00183	orf00180	orf00485	orf00183	orf00442	orf01213	orf01839	orf00436	orf01218	orf01947	orf02656	orf00870	orf01862	orf00183	orf01262	orf01827	orf02221	orf02692	orf01840	orf02246	orf00439	orf00182	orf01997
		hilC	orf01237	orf01389	orf01446	orf02318	orf01353	orf02110	orf00447	orf00447	orf00172	orf00171	orf00454	orf00447	orf00447	orf02509	orf00450	orf00450	orf02094	orf00173	orf00447	orf02281	orf00174	orf00133	orf02122	orf00492	orf00174	orf00171	orf00494	orf00174	orf00451	orf01204	orf01830	orf00445	orf03206	orf01938	orf02647	orf00879	orf01871	orf00174	orf03330	orf01836	orf02212	orf02683	orf01831	orf02237	orf00448	orf00173	orf03050
		hilD	orf04788	orf01382	orf01438	orf03291	orf01345	orf02118	orf00439	orf00439	orf00180	orf00179	orf00446	orf00439	orf00439	orf02517	orf00442	orf00442	orf02102	orf00181	orf00439	orf02273	orf00182	orf00141	orf02114	orf00484	orf00182	orf00179	orf00486	orf00182	orf00443	orf01212	orf01838	orf00437	orf04804	orf01946	orf02655	orf00871	orf01863	orf00182	orf01263	orf01828	orf02220	orf02691	orf01839	orf02245	orf00440	orf00181	orf01996
		iacP	orf02809	orf03872	orf01432	orf03285	orf01339	orf02124	orf00433	orf00433	orf00186	orf00185	orf00440	orf00433	orf00433	orf02523	orf00436	orf00436	orf02108	orf00187	orf00433	orf02267	orf00188	orf00147	orf02108	orf00478	orf00188	orf00185	orf00480	orf00188	orf00437	orf01218	orf01844	orf00431	orf01213	orf01952	orf02661	orf00865	orf01857	orf00188	orf01257	orf01822	orf02226	orf02697	orf01845	orf02251	orf00434	orf00187	orf02002
		iagB	orf02813	orf03876	orf01436	orf03289	orf01343	orf02120	orf00437	orf00437	orf00182	orf00181	orf00444	orf00437	orf00437	orf02519	orf00440	orf00440	orf02104	orf00183	orf00437	orf02271	orf00184	orf00143	orf02112	orf00482	orf00184	orf00181	orf00484	orf00184	orf00441	orf01214	orf01840	orf00435	orf01217	orf01948	orf02657	orf00869	orf01861	orf00184	orf01261	orf01826	orf02222	orf02693	orf01841	orf02247	orf00438	orf00183	orf01998
		invA	orf02794	orf03858	orf01417	orf03270	orf01324	orf02139	orf00418	orf00418	orf00201	orf00200	orf00425	orf00418	orf00418	orf02538	orf00421	orf00421	orf02123	orf00202	orf00418	orf02252	orf00203	orf00162	orf02093	orf00463	orf00203	orf00200	orf00465	orf00203	orf00422	orf01233	orf01859	orf00416	orf01198	orf01967	orf02676	orf00850	orf01842	orf00203	orf01243	orf01807	orf02241	orf02712	orf01860	orf02266	orf00419	orf00202	orf02017
		invB	orf02795	-	orf01418	orf03271	orf01325	orf02138	orf00419	orf00419	orf00200	orf00199	orf00426	orf00419	orf00419	orf02537	orf00422	orf00422	orf02122	orf00201	orf00419	orf02253	orf00202	orf00161	orf02094	orf00464	orf00202	orf00199	orf00466	orf00202	orf00423	orf01232	orf01858	orf00417	orf01199	orf01966	orf02675	orf00851	orf01843	orf00202	-	orf01808	orf02240	orf02711	orf01859	orf02265	orf00420	orf00201	orf02016
		invC	orf02796	orf03859	orf01419	orf03272	orf01326	orf02137	orf00420	orf00420	orf00199	orf00198	orf00427	orf00420	orf00420	orf02536	orf00423	orf00423	orf02121	orf00200	orf00420	orf02254	orf00201	orf00160	orf02095	orf00465	orf00201	orf00198	orf00467	orf00201	orf00424	orf01231	orf01857	orf00418	orf01200	orf01965	orf02674	orf00852	orf01844	orf00201	orf01244	orf01809	orf02239	orf02710	orf01858	orf02264	orf00421	orf00200	orf02015
		invE	orf02793	orf03857	orf01416	orf03269	orf01323	orf02140	orf00417	orf00417	orf00202	orf00201	orf00424	orf00417	orf00417	orf02539	orf00420	orf00420	orf02124	orf00203	orf00417	orf02251	orf00204	orf00163	orf02092	orf00462	orf00204	orf00201	orf00464	orf00204	orf00421	orf01234	orf01860	orf00415	orf01197	orf01968	orf02677	orf00849	orf01841	orf00204	orf01242	orf01806	orf02242	orf02713	orf01861	orf02267	orf00418	orf00203	orf02018
		invF	orf02791	orf03855	orf01414	orf03267	orf01321	orf02142	orf00415	orf00415	orf00204	orf00203	orf00422	orf00415	orf00415	orf02541	orf00418	orf00418	orf02126	orf00205	orf00415	orf02249	orf00206	orf00165	orf02090	orf00460	orf00206	orf00203	orf00462	orf00206	orf00419	orf01236	orf01862	orf00413	orf01195	orf01970	orf02679	orf00847	orf01839	orf00206	orf01240	orf01804	orf02244	orf02715	orf01863	orf02269	orf00416	orf00205	orf02020
		invG	orf02792	orf03856	orf01415	orf03268	orf01322	orf02141	orf00416	orf00416	orf00203	orf00202	orf00423	orf00416	orf00416	orf02540	orf00419	orf00419	orf02125	orf00204	orf00416	orf02250	orf00205	orf00164	orf02091	orf00461	orf00205	orf00202	orf00463	orf00205	orf00420	orf01235	orf01861	orf00414	orf01196	orf01969	orf02678	orf00848	orf01840	orf00205	orf01241	orf01805	orf02243	orf02714	orf01862	orf02268	orf00417	orf00204	orf02019
		invH	orf02790	orf03854	orf01412	orf03266	orf01320	orf02144	orf00414	orf00414	orf00205	orf00204	orf00421	orf00414	orf00414	orf02542	orf00417	orf00417	orf02127	orf00206	orf00414	orf02248	orf00207	orf00166	orf02089	orf00459	orf00207	orf00204	orf00461	orf00207	orf00418	orf01237	orf01863	orf00412	orf01194	orf01971	orf02680	orf00846	orf01838	orf00207	orf01239	orf01803	orf02245	orf02716	orf01864	orf02270	orf00415	orf00206	orf02021
		invI	orf02797	orf03860	orf01420	orf03273	orf01327	orf02136	orf00421	orf00421	orf00198	orf00197	orf00428	orf00421	orf00421	orf02535	orf00424	orf00424	orf02120	orf00199	orf00421	orf02255	orf00200	orf00159	orf02096	orf00466	orf00200	orf00197	orf00468	orf00200	orf00425	orf01230	orf01856	orf00419	orf01201	orf01964	orf02673	orf00853	orf01845	orf00200	orf01245	orf01810	orf02238	orf02709	orf01857	orf02263	orf00422	orf00199	orf02014
		invJ	orf02798	orf03861	orf01421	orf03274	orf01328	orf02135	orf00422	orf00422	orf00197	orf00196	orf00429	orf00422	orf00422	orf02534	orf00425	orf00425	orf02119	orf00198	orf00422	orf02256	orf00199	orf00158	orf02097	orf00467	orf00199	orf00196	orf00469	orf00199	orf00426	orf01229	orf01855	orf00420	orf01202	orf01963	orf02672	orf00854	orf01846	orf00199	orf01246	orf01811	orf02237	orf02708	orf01856	orf02262	orf00423	orf00198	orf02013
		orgA	orf04783	-	orf01443	orf03296	orf01350	orf02113	orf00444	orf00444	orf00175	orf00174	orf00451	orf00444	orf00444	orf02512	orf00447	orf00447	orf02097	orf00176	orf00444	orf02278	orf00177	orf00136	orf02119	orf00489	orf00177	orf00174	orf00491	orf00177	orf00448	orf01207	orf01833	orf00442	orf04799	orf01941	orf02650	orf00876	orf01868	orf00177	-	orf01833	orf02215	orf02686	orf01834	orf02240	orf00445	orf00176	orf01991
		orgB	orf04782	orf01387	orf01444	orf03297	orf01351	orf02112	orf00445	orf00445	orf00174	orf00173	orf00452	orf00445	orf00445	orf02511	orf00448	orf00448	orf02096	orf00175	orf00445	orf02279	orf00176	orf00135	orf02120	orf00490	orf00176	orf00173	orf00492	orf00176	orf00449	orf01206	orf01832	orf00443	orf04798	orf01940	orf02649	orf00877	orf01869	orf00176	orf01268	orf01834	orf02214	orf02685	orf01833	orf02239	orf00446	orf00175	orf01990
		orgC	orf04781	orf01388	orf01445	orf03298	orf01352	orf02111	orf00446	orf00446	orf00173	orf00172	orf00453	orf00446	orf00446	orf02510	orf00449	orf00449	orf02095	orf00174	orf00446	orf02280	orf00175	orf00134	orf02121	orf00491	orf00175	orf00172	orf00493	orf00175	orf00450	orf01205	orf01831	orf00444	orf04797	orf01939	orf02648	orf00878	orf01870	orf00175	orf01269	orf01835	orf02213	orf02684	orf01832	orf02238	orf00447	orf00174	orf01989
		prgH	orf04787	orf01383	orf01439	orf03292	orf01346	orf02117	orf00440	orf00440	orf00179	orf00178	orf00447	orf00440	orf00440	orf02516	orf00443	orf00443	orf02101	orf00180	orf00440	orf02274	orf00181	orf00140	orf02115	orf00485	orf00181	orf00178	orf00487	orf00181	orf00444	orf01211	orf01837	orf00438	orf04803	orf01945	orf02654	orf00872	orf01864	orf00181	orf01264	orf01829	orf02219	orf02690	orf01838	orf02244	orf00441	orf00180	orf01995
		prgI	orf04786	orf01384	orf01440	orf03293	orf01347	orf02116	orf00441	orf00441	orf00178	orf00177	orf00448	orf00441	orf00441	orf02515	orf00444	orf00444	orf02100	orf00179	orf00441	orf02275	orf00180	orf00139	orf02116	orf00486	orf00180	orf00177	orf00488	orf00180	orf00445	orf01210	orf01836	orf00439	orf04802	orf01944	orf02653	orf00873	orf01865	orf00180	orf01265	orf01830	orf02218	orf02689	orf01837	orf02243	orf00442	orf00179	orf01994
		prgJ	orf04785	orf01385	orf01441	orf03294	orf01348	orf02115	orf00442	orf00442	orf00177	orf00176	orf00449	orf00442	orf00442	orf02514	orf00445	orf00445	orf02099	orf00178	orf00442	orf02276	orf00179	orf00138	orf02117	orf00487	orf00179	orf00176	orf00489	orf00179	orf00446	orf01209	orf01835	orf00440	orf04801	orf01943	orf02652	orf00874	orf01866	orf00179	orf01266	orf01831	orf02217	orf02688	orf01836	orf02242	orf00443	orf00178	orf01993
		prgK	orf04784	orf01386	orf01442	orf03295	orf01349	orf02114	orf00443	orf00443	orf00176	orf00175	orf00450	orf00443	orf00443	orf02513	orf00446	orf00446	orf02098	orf00177	orf00443	orf02277	orf00178	orf00137	orf02118	orf00488	orf00178	orf00175	orf00490	orf00178	orf00447	orf01208	orf01834	orf00441	orf04800	orf01942	orf02651	orf00875	orf01867	orf00178	orf01267	orf01832	orf02216	orf02687	orf01835	orf02241	orf00444	orf00177	orf01992
		sicA	orf02804	orf03867	orf01427	orf03280	orf01334	orf02129	orf00428	orf00428	orf00191	orf00190	orf00435	orf00428	orf00428	orf02528	orf00431	orf00431	orf02113	orf00192	orf00428	orf02262	orf00193	orf00152	orf02103	orf00473	orf00193	orf00190	orf00475	orf00193	orf00432	orf01223	orf01849	orf00426	orf01208	orf01957	orf02666	orf00860	orf01852	orf00193	orf01252	orf01817	orf02231	orf02702	orf01850	orf02256	orf00429	orf00192	orf02007
		sicP	orf02811	orf03874	orf01434	orf03287	orf01341	orf02122	orf00435	orf00435	orf00184	orf00183	orf00442	orf00435	orf00435	orf02521	orf00438	orf00438	orf02106	orf00185	orf00435	orf02269	orf00186	orf00145	orf02110	orf00480	orf00186	orf00183	orf00482	orf00186	orf00439	orf01216	orf01842	orf00433	orf01215	orf01950	orf02659	orf00867	orf01859	orf00186	orf01259	orf01824	orf02224	orf02695	orf01843	orf02249	orf00436	orf00185	orf02000
		sipD	orf02807	orf03870	orf01430	orf03283	orf01337	orf02126	orf00431	orf00431	orf00188	orf00187	orf00438	orf00431	orf00431	orf02525	orf00434	orf00434	orf02110	orf00189	orf00431	orf02265	orf00190	orf00149	orf02106	orf00476	orf00190	orf00187	orf00478	orf00190	orf00435	orf01220	orf01846	orf00429	orf01211	orf01954	orf02663	orf00863	orf01855	orf00190	orf01255	orf01820	orf02228	orf02699	orf01847	orf02253	orf00432	orf00189	orf02004
		spaO	orf02799	orf03862	orf01422	orf03275	orf01329	orf02134	orf00423	orf00423	orf00196	orf00195	orf00430	orf00423	orf00423	orf02533	orf00426	orf00426	orf02118	orf00197	orf00423	orf02257	orf00198	orf00157	orf02098	orf00468	orf00198	orf00195	orf00470	orf00198	orf00427	orf01228	orf01854	orf00421	orf01203	orf01962	orf02671	orf00855	orf01847	orf00198	orf01247	orf01812	orf02236	orf02707	orf01855	orf02261	orf00424	orf00197	orf02012
		spaP	orf02800	orf03863	orf01423	orf03276	orf01330	orf02133	orf00424	orf00424	orf00195	orf00194	orf00431	orf00424	orf00424	orf02532	orf00427	orf00427	orf02117	orf00196	orf00424	orf02258	orf00197	orf00156	orf02099	orf00469	orf00197	orf00194	orf00471	orf00197	orf00428	orf01227	orf01853	orf00422	orf01204	orf01961	orf02670	orf00856	orf01848	orf00197	orf01248	orf01813	orf02235	orf02706	orf01854	orf02260	orf00425	orf00196	orf02011
		spaQ	orf02801	orf03864	orf01424	orf03277	orf01331	orf02132	orf00425	orf00425	orf00194	orf00193	orf00432	orf00425	orf00425	orf02531	orf00428	orf00428	orf02116	orf00195	orf00425	orf02259	orf00196	orf00155	orf02100	orf00470	orf00196	orf00193	orf00472	orf00196	orf00429	orf01226	orf01852	orf00423	orf01205	orf01960	orf02669	orf00857	orf01849	orf00196	orf01249	orf01814	orf02234	orf02705	orf01853	orf02259	orf00426	orf00195	orf02010
		spaR	orf02802	orf03865	orf01425	orf03278	orf01332	orf02131	orf00426	orf00426	orf00193	orf00192	orf00433	orf00426	orf00426	orf02530	orf00429	orf00429	orf02115	orf00194	orf00426	orf02260	orf00195	orf00154	orf02101	orf00471	orf00195	orf00192	orf00473	orf00195	orf00430	orf01225	orf01851	orf00424	orf01206	orf01959	orf02668	orf00858	orf01850	orf00195	orf01250	orf01815	orf02233	orf02704	orf01852	orf02258	orf00427	orf00194	orf02009
		spaS	orf02803	orf03866	orf01426	orf03279	orf01333	orf02130	orf00427	orf00427	orf00192	orf00191	orf00434	orf00427	orf00427	orf02529	orf00430	orf00430	orf02114	orf00193	orf00427	orf02261	orf00194	orf00153	orf02102	orf00472	orf00194	orf00191	orf00474	orf00194	orf00431	orf01224	orf01850	orf00425	orf01207	orf01958	orf02667	orf00859	orf01851	orf00194	orf01251	orf01816	orf02232	orf02703	orf01851	orf02257	orf00428	orf00193	orf02008
		sprB	orf01238	orf01390	orf01447	orf02317	orf01354	orf02109	orf00448	orf00448	orf00171	orf00170	orf00455	orf00448	orf00448	orf02508	orf00451	orf00451	orf02093	orf00172	orf00448	orf02282	orf00173	orf00132	orf02123	orf00493	orf00173	orf00170	orf00495	orf00173	orf00452	orf01203	orf01829	orf00446	orf03204	orf01937	orf02646	orf00880	orf01872	orf00173	orf03331	orf01837	orf02211	orf02682	orf01830	orf02236	orf00449	orf00172	orf03051
	TTSS (SPI-2 encode)	ssaC	orf00062	orf00480	orf00157	orf01422	orf01105	orf01811	orf01061	orf01061	orf01070	orf01071	orf01285	orf01062	orf00787	orf00389	orf00790	orf00791	orf00364	orf00786	orf00788	orf00268	orf00839	orf00798	orf00062	orf00837	orf00839	orf01067	orf01120	orf01120	orf01053	orf00454	orf00268	orf01238	orf00134	orf00173	orf00172	orf00449	orf01447	orf00878	orf00902	orf00268	orf00268	orf00259	orf00268	orf00254	orf00755	orf01305	orf00189
		ssaD	orf00063	orf00481	orf00158	orf01423	orf01104	orf01812	orf01060	orf01060	orf01069	orf01070	orf01284	orf01061	orf00788	orf00388	orf00791	orf00792	orf00365	orf00787	orf00789	orf00269	orf00840	orf00799	orf00063	orf00838	orf00840	orf01066	orf01119	orf01119	orf01052	orf00453	orf00269	orf01237	orf00135	orf00174	orf00173	orf00450	orf01448	orf00879	orf00903	orf00269	orf00269	orf00260	orf00269	orf00253	orf00756	orf01306	orf00188
		ssaE	orf00064	orf00482	orf00159	orf01424	orf01103	orf01813	orf01059	orf01059	orf01068	orf01069	orf01283	orf01060	orf00789	orf00387	orf00792	orf00793	orf00366	orf00788	orf00790	orf00270	orf00841	orf00800	orf00064	orf00839	orf00841	orf01065	orf01118	orf01118	orf01051	orf00452	orf00270	orf01236	orf00136	orf00175	orf00174	orf00451	orf01449	orf00880	orf00904	orf00270	orf00270	orf00261	orf00270	orf00252	orf00757	orf01307	orf00187
		ssaG	orf00073	orf00492	orf00168	orf01434	orf01093	orf01823	orf01049	orf01049	orf01058	orf01059	orf01273	orf01050	orf00799	orf00378	orf00802	orf00803	orf00376	orf00798	orf00800	orf00279	orf00851	orf00810	orf00073	orf00849	orf00851	orf01055	orf01108	orf01108	orf01041	orf00443	orf00279	orf01226	orf00145	orf00184	orf00183	orf00462	orf01459	orf00890	orf00914	orf00279	orf00279	orf00270	orf00279	orf00243	orf00767	orf01317	orf00178
		ssaH	orf00074	orf00493	orf00169	orf01435	orf01092	orf01824	orf01048	orf01048	orf01057	orf01058	orf01272	orf01049	orf00800	orf00377	orf00803	orf00804	orf00377	orf00799	orf00801	orf00280	orf00852	orf00811	orf00074	orf00850	orf00852	orf01054	orf01107	orf01107	orf01040	orf00442	orf00280	orf01225	orf00146	orf00185	orf00184	orf00463	orf01460	orf00891	orf00915	orf00280	orf00280	orf00271	orf00280	orf00242	orf00768	orf01318	orf00177
		ssaI	orf00075	-	orf00170	-	orf01091	orf01825	-	-	-	-	-	-	-	orf00376	-	-	orf00378	-	-	orf00281	-	-	orf00075	-	-	-	-	-	-	orf00441	orf00281	-	orf00147	orf00186	orf00185	orf00464	orf01461	-	-	orf00281	orf00281	orf00272	orf00281	orf00241	orf00769	-	orf00176
		ssaJ	orf00076	orf00495	orf00171	orf01437	orf01090	orf01826	orf01046	orf01046	orf01055	orf01056	orf01270	orf01047	orf00802	orf00375	orf00805	orf00806	orf00379	orf00801	orf00803	orf00282	orf00854	orf00813	orf00076	orf00852	orf00854	orf01052	orf01105	orf01105	orf01038	orf00440	orf00282	orf01223	orf00148	orf00187	orf00186	orf00465	orf01462	orf00893	orf00917	orf00282	orf00282	orf00273	orf00282	orf00240	orf00770	orf01320	orf00175
		ssaK	orf00078	orf00496	orf00173	orf01439	orf01088	orf01828	orf01044	orf01044	orf01053	orf01054	orf01268	orf01045	orf00804	orf00373	orf00807	orf00808	orf00381	orf00803	orf00805	orf00284	orf00856	orf00815	orf00078	orf00854	orf00856	orf01050	orf01103	orf01103	orf01036	orf00438	orf00284	orf01221	orf00150	orf00189	orf00188	orf00467	orf01464	orf00895	orf00918	orf00284	orf00284	orf00275	orf00284	orf00238	orf00772	orf01322	orf00173
		ssaL	orf00079	orf00497	orf00174	orf01440	orf01087	orf01829	orf01043	orf01043	orf01052	orf01053	orf01267	orf01044	orf00805	orf00372	orf00808	orf00809	orf00382	orf00804	orf00806	orf00285	orf00857	orf00816	orf00079	orf00855	orf00857	orf01049	orf01102	orf01102	orf01035	orf00437	orf00285	orf01220	orf00151	orf00190	orf00189	orf00468	orf01465	orf00896	orf00919	orf00285	orf00285	orf00276	orf00285	orf00237	orf00773	orf01323	orf00172
		ssaM	orf00080	-	orf00175	-	orf01086	orf01830	orf01042	orf01042	orf01051	orf01052	orf01266	orf01043	orf00806	orf00371	orf00809	orf00810	-	orf00805	orf00807	orf00286	orf00858	orf00817	orf00080	orf00856	orf00858	orf01048	orf01101	orf01101	orf01034	orf00436	orf00286	orf01219	orf00152	orf00191	orf00190	orf00469	orf01466	orf00897	-	orf00286	orf00286	orf00277	orf00286	orf00236	orf00774	orf01324	orf00171
		ssaN	orf00082	orf00499	orf00177	orf01442	orf01084	orf01832	orf01040	orf01040	orf01049	orf01050	orf01264	orf01041	orf00808	orf00369	orf00811	orf00812	orf00384	orf00807	orf00809	orf00288	orf00860	orf00819	orf00082	orf00858	orf00860	orf01046	orf01099	orf01099	orf01032	orf00434	orf00288	orf01217	orf00154	orf00193	orf00192	orf00471	orf01468	orf00899	orf00921	orf00288	orf00288	orf00279	orf00288	orf00234	orf00776	orf01326	orf00169
		ssaO	orf00083	orf00500	orf00178	orf01443	orf01083	orf01833	orf01039	orf01039	orf01048	orf01049	orf01263	orf01040	orf00809	orf00368	orf00812	orf00813	orf00385	orf00808	orf00810	orf00289	orf00861	orf00820	orf00083	orf00859	orf00861	orf01045	orf01098	orf01098	orf01031	orf00433	orf00289	orf01216	orf00155	orf00194	orf00193	orf00472	orf01469	orf00900	orf00922	orf00289	orf00289	orf00280	orf00289	orf00233	orf00777	orf01327	orf00168
		ssaP	orf00084	-	orf00179	orf01444	orf01082	orf01834	orf01038	orf01038	orf01047	orf01048	orf01262	orf01039	orf00810	orf00367	orf00813	orf00814	orf00386	orf00809	orf00811	orf00290	orf00862	orf00821	orf00084	orf00860	orf00862	orf01044	orf01097	orf01097	orf01030	orf00432	orf00290	orf01215	orf00156	orf00195	orf00194	orf00473	orf01470	orf00901	-	orf00290	orf00290	orf00281	orf00290	orf00232	orf00778	orf01328	orf00167
		ssaQ	orf00085	orf00501	orf00180	orf01445	orf01081	orf01835	orf01037	orf01037	orf01046	orf01047	orf01261	orf01038	orf00811	orf00366	orf00814	orf00815	orf00387	orf00810	orf00812	orf00291	orf00863	orf00822	orf00085	orf00861	orf00863	orf01043	orf01096	orf01096	orf01029	orf00431	orf00291	orf01214	orf00157	orf00196	orf00195	orf00474	orf01471	orf00902	orf00923	orf00291	orf00291	orf00282	orf00291	orf00231	orf00779	orf01329	orf00166
		ssaR	orf00086	orf00502	orf00181	orf01446	orf01080	orf01836	orf01036	orf01036	orf01045	orf01046	orf01260	orf01037	orf00812	orf00365	orf00815	orf00816	orf00388	orf00811	orf00813	orf00292	orf00864	orf00823	orf00086	orf00862	orf00864	orf01042	orf01095	orf01095	orf01028	orf00430	orf00292	orf01213	orf00158	orf00197	orf00196	orf00475	orf01472	orf00903	orf00924	orf00292	orf00292	orf00283	orf00292	orf00230	orf00780	orf01330	orf00165
		ssaS	orf00087	-	-	-	-	-	-	-	-	-	-	-	-	-	-	-	-	-	-	-	-	-	-	-	-	-	-	-	-	-	-	-	orf00159	-	-	-	-	-	-	-	-	-	-	-	-	-	-
		ssaT	orf00088	-	orf00183	orf01447	orf01078	orf01838	orf01034	orf01034	orf01043	orf01044	orf01258	orf01035	orf00814	orf00363	orf00817	orf00818	orf00390	orf00813	orf00815	orf00294	orf00866	orf00825	orf00088	orf00864	orf00866	orf01040	orf01093	orf01093	orf01026	orf00428	orf00294	orf01211	orf00160	orf00199	orf00198	orf00477	orf01474	orf00905	-	orf00294	orf00294	orf00285	orf00294	orf00228	orf00782	orf01332	orf00163
		ssaU	orf00089	orf00503	orf00184	orf01448	orf01077	orf01839	orf01033	orf01033	orf01042	orf01043	orf01257	orf01034	orf00815	orf00362	orf00818	orf00819	orf00391	orf00814	orf00816	orf00295	orf00867	orf00826	orf00089	orf00865	orf00867	orf01039	orf01092	orf01092	orf01025	orf00427	orf00295	orf01210	orf00161	orf00200	orf00199	orf00478	orf01475	orf00906	orf00925	orf00295	orf00295	orf00286	orf00295	orf00227	orf00783	orf01333	orf00162
		ssaV	orf00081	orf00498	orf00176	orf01441	orf01085	orf01831	orf01041	orf01041	orf01050	orf01051	orf01265	orf01042	orf00807	orf00370	orf00810	orf00811	orf00383	orf00806	orf00808	orf00287	orf00859	orf00818	orf00081	orf00857	orf00859	orf01047	orf01100	orf01100	orf01033	orf00435	orf00287	orf01218	orf00153	orf00192	orf00191	orf00470	orf01467	orf00898	orf00920	orf00287	orf00287	orf00278	orf00287	orf00235	orf00775	orf01325	orf00170
		sscA	orf00066	orf00484	orf00161	orf01426	orf01101	orf01815	orf01057	orf01057	orf01066	orf01067	orf01281	orf01058	orf00791	orf00385	orf00794	orf00795	orf00368	orf00790	orf00792	orf00272	orf00843	orf00802	orf00066	orf00841	orf00843	orf01063	orf01116	orf01116	orf01049	orf00450	orf00272	orf01234	orf00138	orf00177	orf00176	orf00454	orf01451	orf00882	orf00906	orf00272	orf00272	orf00263	orf00272	orf00250	orf00759	orf01309	orf00185
		sscB	orf00070	orf00488	orf00165	orf01430	orf01097	orf01819	orf01053	orf01053	orf01062	orf01063	orf01277	orf01054	orf00795	orf00381	orf00798	orf00799	orf00372	orf00794	orf00796	orf00276	orf00847	orf00806	orf00070	orf00845	orf00847	orf01059	orf01112	orf01112	orf01045	orf00446	orf00276	orf01230	orf00142	orf00181	orf00180	orf00458	orf01455	orf00886	orf00910	orf00276	orf00276	orf00267	orf00276	orf00246	orf00763	orf01313	orf00181
		sseA	-	-	-	-	-	-	-	-	-	-	-	-	-	-	-	-	-	-	-	-	-	-	-	-	-	-	-	-	-	-	-	-	-	-	-	orf00452	-	-	-	-	-	-	-	-	-	-	-
		sseB	orf00065	orf00483	orf00160	orf01425	orf01102	orf01814	orf01058	orf01058	orf01067	orf01068	orf01282	orf01059	orf00790	orf00386	orf00793	orf00794	orf00367	orf00789	orf00791	orf00271	orf00842	orf00801	orf00065	orf00840	orf00842	orf01064	orf01117	orf01117	orf01050	orf00451	orf00271	orf01235	orf00137	orf00176	orf00175	orf00453	orf01450	orf00881	orf00905	orf00271	orf00271	orf00262	orf00271	orf00251	orf00758	orf01308	orf00186
		sseC	orf00067	orf00485	orf00162	orf01427	orf01100	orf01816	orf01056	orf01056	orf01065	orf01066	orf01280	orf01057	orf00792	orf00384	orf00795	orf00796	orf00369	orf00791	orf00793	orf00273	orf00844	orf00803	orf00067	orf00842	orf00844	orf01062	orf01115	orf01115	orf01048	orf00449	orf00273	orf01233	orf00139	orf00178	orf00177	orf00455	orf01452	orf00883	orf00907	orf00273	orf00273	orf00264	orf00273	orf00249	orf00760	orf01310	orf00184
		sseD	orf00068	orf00486	orf00163	orf01428	orf01099	orf01817	orf01055	orf01055	orf01064	orf01065	orf01279	orf01056	orf00793	orf00383	orf00796	orf00797	orf00370	orf00792	orf00794	orf00274	orf00845	orf00804	orf00068	orf00843	orf00845	orf01061	orf01114	orf01114	orf01047	orf00448	orf00274	orf01232	orf00140	orf00179	orf00178	orf00456	orf01453	orf00884	orf00908	orf00274	orf00274	orf00265	orf00274	orf00248	orf00761	orf01311	orf00183
		sseE	orf00069	orf00487	orf00164	orf01429	orf01098	orf01818	orf01054	orf01054	orf01063	orf01064	orf01278	orf01055	orf00794	orf00382	orf00797	orf00798	orf00371	orf00793	orf00795	orf00275	orf00846	orf00805	orf00069	orf00844	orf00846	orf01060	orf01113	orf01113	orf01046	orf00447	orf00275	orf01231	orf00141	orf00180	orf00179	orf00457	orf01454	orf00885	orf00909	orf00275	orf00275	orf00266	orf00275	orf00247	orf00762	orf01312	orf00182
		ssrA	orf00061	orf02525	orf00156	orf01421	orf01106	orf01810	orf01062	orf01062	orf01071	orf01072	orf01286	orf01063	orf00786	orf00390	orf00789	orf00790	orf01784	orf00785	orf00787	orf00267	orf00838	orf00797	orf00061	orf00836	orf00838	orf01068	orf01121	orf01121	orf01054	orf00455	orf00267	orf01239	orf00133	orf00172	orf00171	orf00448	orf03660	orf00877	orf03270	orf00267	orf00267	orf00258	orf00267	orf00255	orf00754	orf01304	orf00190
		ssrB	orf00060	-	orf00155	orf01420	orf01107	orf01809	orf01063	orf01063	orf01072	orf01073	orf01287	orf01064	orf00785	orf00391	orf00788	orf00789	orf01785	orf00784	orf00786	orf00266	orf00837	orf00796	orf00060	orf00835	orf00837	orf01069	orf01122	orf01122	orf01055	orf00456	orf00266	orf01240	orf00132	orf00171	orf00170	orf00447	orf03659	orf00876	-	orf00266	orf00266	orf00257	orf00266	orf00256	orf00753	orf01303	orf00191
	TTSS effectors translocated via both systems	slrP	orf01381	orf02381	orf03209	orf03542	orf03787	orf03419	orf03051	orf03465	orf03821	orf03224	orf03603	orf03376	orf03551	orf03562	orf03705	orf03518	orf02502	orf03395	orf03661	orf03959	orf03709	orf03985	orf03157	orf03607	orf03611	orf03756	orf03709	orf03746	orf03787	orf03756	orf03649	orf02840	orf00894	orf03232	orf02502	orf03260	orf02105	orf03408	orf01835	orf03843	orf03788	orf04682	orf03857	orf04190	orf03299	orf04538	orf03031
		sspH1	-	-	-	-	-	-	-	-	-	-	-	-	-	-	-	-	-	-	-	-	-	-	-	-	-	-	-	-	-	-	-	-	-	-	-	-	-	-	-	-	-	-	-	-	-	-	-
	TTSS-1 translocated effectors	avrA	orf01239	orf01391	orf01448	orf02316	orf01355	orf02108	orf00449	orf00449	orf00170	orf00169	orf00456	orf00449	orf00449	orf02507	orf00452	orf00452	orf02092	orf00171	orf00449	orf02283	orf00172	orf00131	orf02124	orf00494	orf00172	orf00169	orf00496	orf00172	orf00453	orf01202	orf01828	orf00447	orf03203	orf01936	orf02645	orf00881	orf01873	orf00172	orf03332	orf01838	orf02210	orf02681	orf01829	orf02235	orf00450	orf00171	orf03052
		sipA	orf02808	orf03871	orf01431	orf03284	orf01338	orf02125	orf00432	orf00432	orf00187	orf00186	orf00439	orf00432	orf00432	orf02524	orf00435	orf00435	orf02109	orf00188	orf00432	orf02266	orf00189	orf00148	orf02107	orf00477	orf00189	orf00186	orf00479	orf00189	orf00436	orf01219	orf01845	orf00430	orf01212	orf01953	orf02662	orf00864	orf01856	orf00189	orf01256	orf01821	orf02227	orf02698	orf01846	orf02252	orf00433	orf00188	orf02003
		sipB	orf02805	orf03868	orf01428	orf03281	orf01335	orf02128	orf00429	orf00429	orf00190	orf00189	orf00436	orf00429	orf00429	orf02527	orf00432	orf00432	orf02112	orf00191	orf00429	orf02263	orf00192	orf00151	orf02104	orf00474	orf00192	orf00189	orf00476	orf00192	orf00433	orf01222	orf01848	orf00427	orf01209	orf01956	orf02665	orf00861	orf01853	orf00192	orf01253	orf01818	orf02230	orf02701	orf01849	orf02255	orf00430	orf00191	orf02006
		sipC	orf02806	orf03869	orf01429	orf03282	orf01336	orf02127	orf00430	orf00430	orf00189	orf00188	orf00437	orf00430	orf00430	orf02526	orf00433	orf00433	orf02111	orf00190	orf00430	orf02264	orf00191	orf00150	orf02105	orf00475	orf00191	orf00188	orf00477	orf00191	orf00434	orf01221	orf01847	orf00428	orf01210	orf01955	orf02664	orf00862	orf01854	orf00191	orf01254	orf01819	orf02229	orf02700	orf01848	orf02254	orf00431	orf00190	orf02005
		sopA	orf04404	orf03922	orf03842	orf04346	orf03221	orf03863	orf03256	orf02497	orf02201	orf02355	orf03717	orf02120	orf02059	orf01517	orf02135	orf02338	orf02744	orf02327	orf02101	orf02867	orf02419	orf03456	orf03494	orf03870	orf02518	orf02687	orf02519	orf02422	orf02431	orf02494	orf02741	orf03493	orf01921	orf03634	orf04576	orf02322	orf02735	orf03582	orf02341	orf02742	orf04245	orf03380	orf04121	orf03461	orf03774	orf03866	orf03868
		sopB/sigD	orf02197	orf01851	orf03907	orf03172	orf03635	orf04078	orf04161	orf04171	orf03140	orf03933	orf03008	orf04081	orf04079	orf04183	orf04082	orf04045	orf03301	orf03982	orf04121	orf04358	orf03255	orf02568	orf03683	orf03251	orf04104	orf03235	orf03254	orf03204	orf03367	orf04257	orf04236	orf03726	orf02741	orf04042	orf03582	orf03941	orf02486	orf03033	orf03227	orf03490	orf04508	orf03608	orf03246	orf03981	orf04052	orf04311	orf01666
		sopD	orf04636	orf04257	orf01367	orf03221	orf01275	orf02189	orf00367	orf00367	orf00254	orf00252	orf00372	orf00367	orf00367	orf02590	orf00370	orf00370	orf02174	orf00253	orf00367	orf02202	orf00254	orf00212	orf02043	orf00412	orf00254	orf00252	orf00414	orf00254	orf00370	orf01288	orf01909	orf00366	orf01146	orf02018	orf04216	orf00798	orf04721	orf00254	orf01196	orf01757	orf02292	orf02761	orf01910	orf02314	orf00369	orf00253	orf02067
		sopE2	orf04674	orf04298	orf00641	orf00730	orf00619	orf00932	orf03504	orf03720	orf03865	orf03577	orf04740	orf03752	orf03846	orf03943	orf03848	orf03712	orf04453	orf03749	orf03887	orf00749	orf04822	orf04752	orf04820	orf03837	orf04821	orf04026	orf04821	orf04831	orf03941	orf03884	orf00749	orf03255	orf04495	orf03599	orf02926	orf04447	orf04482	orf04825	-	orf00748	orf00751	orf00742	orf00750	orf01371	orf03575	orf03535	orf03326
		sopE	-	-	-	-	-	-	-	-	-	-	-	-	-	-	-	-	-	-	-	-	-	-	-	-	-	-	-	-	-	-	-	-	-	-	-	-	-	-	-	-	-	-	-	-	-	-	-
		sptP	orf02812	orf03875	orf01435	orf03288	orf01342	orf02121	orf00436	orf00436	orf00183	orf00182	orf00443	orf00436	orf00436	orf02520	orf00439	orf00439	orf02105	orf00184	orf00436	orf02270	orf00185	orf00144	orf02111	orf00481	orf00185	orf00182	orf00483	orf00185	orf00440	orf01215	orf01841	orf00434	orf01216	orf01949	orf02658	orf00868	orf01860	orf00185	orf01260	orf01825	orf02223	orf02694	orf01842	orf02248	orf00437	orf00184	orf01999
	TTSS-2 translocated effectors	gogB	orf03717	orf03990	orf04620	orf04524	orf04513	orf04691	orf02820	orf03165	orf03704	orf03073	orf03370	orf03226	orf03432	orf03407	orf03435	orf03398	orf02469	orf03207	orf03473	orf03570	orf03557	orf02195	orf03035	orf03455	orf03491	orf03489	orf03673	orf03510	orf03509	orf03349	orf03360	orf02691	-	orf03041	orf02114	orf01289	-	-	-	-	-	-	-	-	orf03149	orf03132	-
		pipB2	orf01331	orf01476	orf01539	orf02229	orf01445	orf02017	orf00541	orf00541	orf00077	orf00076	orf00548	orf00541	orf00541	orf02414	orf00545	orf00545	orf02002	orf00079	orf00541	orf02374	orf00078	orf00037	orf02216	orf00588	orf00078	orf00079	orf00590	orf00078	orf00543	orf01110	orf01736	orf00539	orf03998	orf01844	orf02553	orf00974	orf04437	orf00078	orf03502	orf01929	orf02120	orf02589	orf01738	orf02144	orf00541	orf00080	orf03143
		pipB	orf02199	orf01849	orf03904	orf03170	orf03633	orf04080	orf04163	orf04173	orf03138	orf03935	orf03010	orf04079	orf04077	orf04186	orf04084	orf04047	orf03299	orf03980	orf04123	orf04356	orf03253	orf02566	orf03686	orf03253	orf04102	orf03233	orf03252	orf03202	orf03365	orf04254	orf04234	orf03728	orf02744	orf04040	orf03580	orf04226	orf04209	orf03031	orf03229	orf03488	orf04506	orf03606	orf03244	orf03983	orf04054	orf04309	orf01668
		sifA	orf02235	orf01300	orf03669	orf02516	orf03188	orf03656	orf04027	orf04037	orf03274	orf03799	orf02874	orf04036	orf04034	orf04044	orf03947	orf03910	orf03172	orf03937	orf03987	orf00095	orf03391	orf02703	orf04019	orf03115	orf04059	orf03369	orf03391	orf03341	orf03501	orf04209	orf00095	orf03934	orf02420	orf03995	orf03713	orf02671	orf02350	orf03169	orf03093	orf00095	orf00095	orf00085	orf00095	orf00429	orf03918	orf04185	orf00363
		sifB	orf00282	orf02255	orf00376	orf00472	orf00884	orf00666	orf00845	orf00845	orf00851	orf00853	orf01067	orf00845	orf01004	orf00169	orf01008	orf01009	orf00584	orf01002	orf01004	orf00485	orf01059	orf01017	orf00279	orf01057	orf01059	orf00849	orf00900	orf00900	orf00848	orf00234	orf00485	orf01024	orf00357	orf00393	orf00392	orf00676	orf00001	orf01098	orf00687	orf00484	orf00484	orf00477	orf00485	orf00031	orf00972	orf01524	orf01391
		sopD2	-	-	-	-	-	-	-	-	-	-	-	-	-	-	-	-	-	-	-	-	-	-	-	-	-	-	-	-	-	-	-	-	-	-	-	-	-	-	-	-	-	-	-	-	-	-	-
		spiC/ssaB	-	-	-	-	-	-	-	-	-	-	-	-	-	-	-	-	-	-	-	-	-	-	-	-	-	-	-	-	-	-	-	-	-	-	-	-	-	-	-	-	-	-	-	-	-	-	-
		spvC	-	-	-	-	-	-	-	-	-	-	-	-	-	-	-	-	-	-	-	-	orf03914	-	-	orf04029	orf03793	-	orf04030	orf03983	-	-	-	-	-	-	-	-	-	orf03860	-	-	-	-	-	-	-	-	-
		spvD	-	-	-	-	-	-	-	-	-	-	-	-	-	-	-	-	-	-	-	-	-	-	-	-	-	-	-	-	-	-	-	-	-	-	-	-	-	-	-	-	-	-	-	-	-	-	-
		sseF	orf00071	orf00489	orf00166	orf01431	orf01096	orf01820	orf01052	orf01052	orf01061	orf01062	orf01276	orf01053	orf00796	orf00380	orf00799	orf00800	orf00373	orf00795	orf00797	orf00277	orf00848	orf00807	orf00071	orf00846	orf00848	orf01058	orf01111	orf01111	orf01044	orf00445	orf00277	orf01229	orf00143	orf00182	orf00181	orf00459	orf01456	orf00887	orf00911	orf00277	orf00277	orf00268	orf00277	orf00245	orf00764	orf01314	orf00180
		sseG	orf00072	-	orf00167	-	-	-	-	-	-	-	-	-	-	orf00379	-	-	-	-	-	orf00278	-	-	orf00072	-	-	-	-	-	-	orf00444	orf00278	-	orf00144	orf00183	orf00182	-	-	-	-	orf00278	orf00278	orf00269	orf00278	orf00244	-	-	orf00179
		sseI/srfH	orf04829	orf04390	orf03867	orf04610	orf04763	orf04117	orf04200	orf04210	orf03101	orf03972	orf03047	orf04042	orf04040	orf04225	orf04122	orf04085	orf03262	orf03943	orf04160	orf04317	orf03216	orf04895	orf03724	orf03290	orf04065	orf03196	orf03215	orf03165	orf03328	orf04216	orf04195	orf03765	orf04808	orf04002	orf03542	orf04190	orf04246	orf02994	orf03267	orf03449	orf03813	orf03567	orf03205	orf02898	orf04090	orf04272	orf01706
		sseJ	orf03992	orf02283	orf00406	orf00502	orf00853	orf00696	orf00815	orf00815	orf00823	orf00824	orf02507	orf00815	orf01034	orf00138	orf01037	orf01038	orf00614	orf01032	orf01034	orf00514	orf01089	orf01046	orf00310	orf01087	orf01089	orf00820	orf00870	orf00870	orf00819	orf00202	orf00514	orf00994	orf00389	orf00425	orf00423	orf00991	orf00030	orf01128	orf00714	orf00513	orf00513	orf00506	orf00514	orf01612	orf01002	orf01552	orf01359
		sseK1	-	-	orf04493	orf04492	orf04654	orf04609	orf04658	orf04684	orf04670	orf04646	orf04578	orf04512	orf04517	orf04690	orf04575	orf04569	orf04507	orf04556	orf04558	orf04813	orf04700	orf04600	orf04651	orf04772	orf04736	orf04536	orf04740	orf04746	orf04612	orf04826	orf04699	orf04484	-	orf04625	orf04414	-	orf04264	orf04686	orf04607	orf04854	orf04700	orf04872	orf04821	orf04908	orf04699	orf04611	orf04879
		sseK2	orf00608; orf02958	orf00377	orf02666	orf01112	orf01564	orf02471	orf03376; orf03434	orf02422; orf04464	orf02126; orf02319	orf02430; orf04375	orf03159; orf04368	orf02000; orf02195	orf01939; orf02134	orf01396; orf01591	orf02061; orf02255	orf02412; orf04341	orf02301; orf02625	orf02402; orf04287	orf01980; orf02176	orf02941	orf02493; orf04546	orf02817; orf04219	orf02528; orf04748	orf02991; orf04497	orf02444; orf04582	orf02612; orf04328	orf02445; orf04582	orf02496; orf04535	orf02356; orf04497	orf02420; orf04567	orf02815	orf02341; orf04188	orf01327; orf04292	orf02869; orf04284	orf01905; orf03161	orf01659; orf03485	orf01684; orf02619	orf02871; orf03703	orf02229	orf02803	orf03188	orf03307	orf03342	orf02435	orf02934; orf04614	orf02906; orf04472	orf03650
		sseL	orf02426	orf03267	orf02973	orf01841	orf02215	orf03058	orf02396	orf02768	orf02707	orf02775	orf02738	orf02647	orf02741	orf02639	orf02642	orf02552	orf01595	orf02543	orf02627	-	orf02791	orf02500	orf01633	orf02548	orf02637	orf02802	orf02638	orf03128	orf02546	orf02767	-	orf01685	orf03796	orf01564	orf01428	orf02632	orf01079	orf02632	orf00505	-	-	-	-	-	orf02411	orf02296	-
		sspH2	orf00720	orf00477	orf02777	orf04617	orf04746	orf04833	orf04488	orf04787	orf02014	orf04773	orf04807	orf04626	orf04624	orf01703; orf01704	orf01952	orf04673	orf02190; orf02191	orf04671	orf04665	orf04960; orf04961	orf04915	orf04882	orf02417	orf03103	orf04911	orf01226; orf04758	orf04911	orf04924	orf01212; orf02247	orf00618; orf05089	orf04875; orf04876	orf04660	orf04329	orf04773; orf04774	orf04753; orf04754	orf04777	orf04761	orf02983	orf04157	orf04890; orf04891	orf03077; orf03078	orf04903; orf04904	orf04868; orf04869	orf04871; orf04872	orf04787	orf04780	orf04935; orf04936
Serum resistance	Rck	rck	orf01846	-	-	-	-	-	orf03759	orf04845	orf04064	orf04815	orf04859	-	-	-	-	-	-	-	-	orf04975	orf04939	orf04908	orf04960	orf03993	orf04940	-	orf04938	orf04943	-	-	orf04066	-	-	-	-	-	orf03015	orf04938	orf04604	orf04908	orf04847	orf04921	orf04441	orf03639	orf04836	orf04792	orf04962
Stress adaptation	SodCI	sodCI	orf04459	-	orf04663	orf04420	orf04581	orf04742	orf04794	orf04782	orf04749	orf04729	orf04772	orf04614	orf04619	orf04773	orf04646	orf04649	orf04600	orf04659	orf04660	orf04881	orf04859	orf04825	orf04862	orf04883	orf04862	orf04673	orf04876	orf04868	orf04663	orf04959	orf04791	orf04650	orf04760	orf04768	orf04740	orf04719	orf04575	orf04867	orf04489	orf03438	orf03825	orf03558	orf03194	orf02907	orf04737	orf04754	orf01715
Toxin	SpvB	spvB	orf01753	-	-	-	-	-	orf03794	orf03917	orf04028	orf03624	orf03772	-	-	-	-	-	-	-	-	orf04140	orf03913	orf03563	orf03815	orf04030	orf03794	-	orf04029	orf03982	-	-	orf04030	-	-	-	-	-	orf03106	orf03861	orf03062	orf04386	orf04046	orf04231	orf04405	orf03547	orf03828	orf03976	orf03985
	Typhoid toxin	cdtB	-	-	-	-	-	-	-	-	-	-	-	-	-	-	-	-	-	-	-	-	-	-	-	-	-	-	-	-	-	-	-	-	-	-	-	-	-	-	-	-	-	-	-	-	-	-	-
		pltA	-	-	-	-	-	-	-	-	-	-	-	-	-	-	-	-	-	-	-	-	-	-	-	-	-	-	-	-	-	-	-	-	-	-	-	-	-	-	-	-	-	-	-	-	-	-	-
		pltB	-	-	-	-	-	-	-	-	-	-	-	-	-	-	-	-	-	-	-	-	-	-	-	-	-	-	-	-	-	-	-	-	-	-	-	-	-	-	-	-	-	-	-	-	-	-	-
Invasion	Invasin A(Yersinia)		orf04878	-	-		orf04798	orf04849	orf04854	orf04852	orf04836	orf04821	orf04863	orf04683	orf04684	orf04850	orf04735	orf04733	-	orf04724	orf04726	orf04981	-	-	-	-	-	orf04781	-	-	orf04765	-	orf04898	-	orf04852	-	-	orf04806	-	-	-	orf04913	orf04849	-	orf04886	orf01176	orf04843	orf04796	orf04967
Immune evasion	LPS glucosylation(Shigella)	gtrA	-	-	orf01150	orf00001	orf00385	orf00446	orf01526	orf01525	orf01535	-	orf00921	-	-	orf00864	orf01293	orf01294	-	-	-	-	-	-	-	-	-	-	-	-	-	-	-	orf00874	orf00634	orf00750	orf01393	orf00300	-	-	orf04616	-	-	-	-	-	orf01318	-	-
Adherence	Type IV pili biosynthesis(Pseudomonas)	pilU	-	-	-	-	-	-	-	-	-	-	-	-	-	-	-	-	-	-	-	-	-	-	-	-	-	-	-	-	-	orf04733	-	-	-	-	-	-	-	-	-	-	-	-	-	-	-	-	-
	Type IV pili(Yersinia)	pilQ	-	-	-	-	-	-	-	-	-	-	-	-	-	-	-	-	-	-	-	-	-	-	-	-	-	-	-	-	-	orf04899	-	-	-	-	-	-	-	-	-	-	-	-	-	-	-	-	-
		pilR	-	-	-	-	-	-	-	-	-	-	-	-	-	-	-	-	-	-	-	-	-	-	-	-	-	-	-	-	-	orf04898	-	-	-	-	-	-	-	-	-	-	-	-	-	-	-	-	-
		pilS	-	-	-	-	-	-	-	-	-	-	-	-	-	-	-	-	-	-	-	-	-	-	-	-	-	-	-	-	-	orf04897	-	-	-	-	-	-	-	-	-	-	-	-	-	-	-	-	-
		pilW	-	-	-	-	-	-	-	-	-	-	-	-	-	-	-	-	-	-	-	-	-	-	-	-	-	-	-	-	-	orf04768	-	-	-	-	-	-	-	-	-	-	-	-	-	-	-	-	-
	Non-LEE encoded TTSS effectors	NleC(Escherichia)	-	-	-	-	-	-	-	-	-	-	-	-	-	-	-	-	-	-	-	-	-	-	-	-	-	-	-	-	-	-	-	-	-	-	-	-	-	-	-	-	-	-	-	-	-	-	-
Isolates from passerine lineage and/or their absent virulence genes (fimC) are highlighted in yellow
Isolates from water bird lineage and/or their absent virulence genes (safB, sthC, sseL) are hlighted in light blue
Isolates from larid lineage and/or their missing virulence factors/genes are hlighted in dark blue
Isolates do not belong to larid lineage, water bird lineage, passerine lineage are highlighted in dark
Missing virulence genes due to absence of certain plasmids are highlighted in orange
Virulence genes (ssaS, sseA) absent in all lineages compared with the LT2 reference genome are highlighted in gray
Dark green: Presence	Virulence factors that passed the default threshold values for VFanalyzer (≥ 90% amino acid identity and ≥ 50% coverage) were considered to be present in the isolate.
Light green: Absence
[truncated: 86 more columns]

## Sheet: Plasmid profile
	Dataset S3. In silico plasmid profile of the 131 Salmonella Typhimurium isolates from wild birds collected during 1978-2019 in 30 U.S. states
	PSU-2718	PSU-2722	PSU-2724	PSU-2728	PSU-2729	PSU-2734	PSU-2804	PSU-2805	PSU-2806	PSU-2807	PSU-2811	PSU-2812	PSU-2813	PSU-2814	PSU-2815	PSU-2816	PSU-2817	PSU-2818	PSU-2819	PSU-2820	PSU-2821	PSU-2822	PSU-2823	PSU-2824	PSU-2825	PSU-2826	PSU-2828	PSU-2829	PSU-2831	PSU-2832	PSU-2833	PSU-2834	PSU-2835	PSU-2836	PSU-2837	PSU-2838	PSU-2839	PSU-2840	PSU-2841	PSU-2842	PSU-2843	PSU-2844	PSU-2845	PSU-2846	PSU-2847	PSU-2849	PSU-2851	PSU-2852	PSU-2853
ColpVC
IncFIB(S)
IncFII(S)
IncI1
	Dark green: Presence
	Light green: Absence
[truncated: 82 more columns]
